# Supplementary material for: IL-6 Affects Liver Metabolic Abnormalities Caused by Silicon Exposure by Regulating the PKC/YY1 Signaling Pathway
Source: Genes (Basel). 2025 Apr 16;16(4):456. doi: 10.3390/genes16040456 (PMC12026785; doi:10.3390/genes16040456)
Supplement: Supplementary file 1 [file genes-16-00456-s001.zip]

Archive with 6 entries (6 files):
- Supplementary Fig.S1.tif
- Supplementary Fig.S2.tif
- Supplementary Fig.S3.tif
- Supplementary Table S1.Transcriptome sequencing data of liver Tissue.xlsx
- Supplementary Table S2. Lists of primers.xlsx
- Supplementary Table S3. Metabolism and Inflammation pathway-related genes.xlsx
