# Supplementary material for: IL-6 Affects Liver Metabolic Abnormalities Caused by Silicon Exposure by Regulating the PKC/YY1 Signaling Pathway
Source: Genes (Basel). 2025 Apr 16;16(4):456. doi: 10.3390/genes16040456 (PMC12026785; doi:10.3390/genes16040456)
Supplement: Supplementary file 1 [file genes-16-00456-s001.zip › Supplementary Table S2. Lists of primers.xlsx]

## Sheet: Peimers
Supplementary Table S2. Lists of primers
Gene	Forward primer	Reverse primer
m_Fmo3	ACTGGTGGTACACAAGGCAG	ATGGTCCCATCCTCAAACACA
m_Cyp17a1	GCCCAAGTCAAAGACACCTAAT	GTACCCAGGCGAAGAGAATAGA
m_Crat	GCTGCCAGAACCGTGGTAAA	CCTTGAGGTAATAGTCCAGGGA
m_Slc22a7	GAATCTTCTGAAACGTGGGATCT	CCACTCTAACTCCAACGGAAGTA
m_Pfkfb3	CCCAGAGCCGGGTACAGAA	GGGGAGTTGGTCAGCTTCG
m_Gstp1	ATGCCACCATACACCATTGTC	GGGAGCTGCCCATACAGAC
m_Cyp7b1	GGAGCCACGACCCTAGATG	TGCCAAGATAAGGAAGCCAAC
m_Gapdh	AGGTCGGTGTGAACGGATTTG	TGTAGACCATGTAGTTGAGGTCA
h_IL1-A	TGGTAGTAGCAACCAACGGGA	ACTTTGATTGAGGGCGTCATTC
h_IL1-B	ATGATGGCTTATTACAGTGGCAA	GTCGGAGATTCGTAGCTGGA
h_TNF-A	CCTCTCTCTAATCAGCCCTCTG	GAGGACCTGGGAGTAGATGAG
h_TGF-B	CAATTCCTGGCGATACCTCAG	GCACAACTCCGGTGACATCAA
h_IL6	CCTGAACCTTCCAAAGATGGC	TTCACCAGGCAAGTCTCCTCA
h_MMP2	CCCACTGCGGTTTTCTCGAAT	CAAAGGGGTATCCATCGCCAT
h_MMP3	CTGGACTCCGACACTCTGGA	CAGGAAAGGTTCTGAAGTGACC
h_MMP9	TGTACCGCTATGGTTACACTCG	GGCAGGGACAGTTGCTTCT
h_CCL2	CAGCCAGATGCAATCAATGCC	GAATCCTGAACCCACTTCT
h_CCL5	CCAGCAGTCGTCTTTGTCAC	CTCTGGGTTGGCACACACTT
h_GAPDH	GGAGCGAGATCCCTCCAAAAT	GGCTGTTGTCATACTTCTCATGG
