# Supplementary material for: IL-6 Affects Liver Metabolic Abnormalities Caused by Silicon Exposure by Regulating the PKC/YY1 Signaling Pathway
Source: Genes (Basel). 2025 Apr 16;16(4):456. doi: 10.3390/genes16040456 (PMC12026785; doi:10.3390/genes16040456)
Supplement: Supplementary file 1 [file genes-16-00456-s001.zip › Supplementary Table S3. Metabolism and Inflammation pathway-related genes.xlsx]

## Sheet: Inflammation
Supplementary Table S3. Metabolism and Inflammation pathway-related genes
ADAM17	AATK	ADCY6	ADAMTS4	A4GNT	AADAC	ABHD15	A4GALT	ADD2	AACSP1	ABHD17B	AACSP1	ABCB1
ADARB2	ACKR1	AGTRAP	ADM	AAR2	AARS1	ADRA1D	ABHD5	AHCY	ABCD1	ACADSB	ACSM3	ABCB6
ADORA2B	ADGRB3	ALDH2	AKAP12	AATK	ABCA1	AGAP3	ACE	ALDH18A1	ACADSB	ACTN3	ACTN3	ABCD2
ADRA1B	ADORA1	ALG8	ARG2	ABCA2	ABCC5	AGPAT1	ACER2	ANKRD17	ACTN3	ADAL	ANXA2P1	ABHD17C
ADRA2C	AHNAK	ALKBH4	ATF3	ABCB6	ABHD3	AKAP13	ACKR3	APBA2	ACVR1C	ADAMTSL4-AS2	AP4S1	ABTB2
AJAP1	AHSG	ANAPC1	BCL2A1	ABCC10	ABHD5	AKT2	ACOX1	ARID5A	ADAP2	ADAP2	ASF1B	ACTC1
AKAP14	ALOX15B	ANAPC4	BCL3	ABCD4	ABI1	AMPD2	ACVR1B	ARID5B	ALDH1A2	ADD2	ASPM	ADAM1A
AKAP6	ANK1	ANKRD40	BST1	ABL1	ABL2	ANKLE2	AFF4	ATIC	ANGPTL3	ADGRE5	ATOSB	ADCY8
ALDH1A2	ANXA9	APIP	C5AR1	ABLIM1	ABTB2	ANKRD36BP1	AGBL3	ATP2B4	ANXA2	AGGF1	ATXN3L	ADGRE5
ANKRD6	AP3B2	AQR	CASP4	ACAA1	ACBD3	AP2M1	AGR3	BAZ1A	APAF1	AGMAT	AXDND1	ADGRL2
AP3S1	AQP2	ARHGAP1	CCL15	ACADS	ACVR1	AP4B1	ALKBH4	BCL6	AQP2	AGO1	BAG2	ADGRL4
APOH	AQP6	ARHGAP11A	CCL17	ACKR3	ACVR1B	APOBEC3A	AMACR	BYSL	ARID4A	AJAP1	BCKDHA	ADH1C
APOM	ARR3	ARHGAP19	CCL20	ACOX3	ACVR2A	APP	ANKS1A	C1QBP	ASCL3	ANAPC11	BRD8	ADRB1
ARF5	ARVCF	ARMC7	CCL3	ACRV1	ADAM17	ARMC7	APCDD1	C3	ASPM	ANKRD40	C15orf61	AJM1
ASS1	ATP6V1G2	ASB18	CCL4	ACSL1	ADAMTS5	ASS1	AREG	CAD	BASP1	ANXA2P1	C1orf116	AK4
ATG9B	ATP9A	ASB8	CCR1	ACTL6A	ADCY7	ATG9A	ATOH7	CCT2	BDNF-AS	AXIN2	C1QA	AKAP12
B3GNT4	B3GAT2	ATP5PB	CCR2	ACTR8	ADNP2	AUP1	BCKDHA	CCT3	BORCS8	BLOC1S4	CAPN14	ALDH1A1
BNIPL	B9D1	BAZ1B	CCRL2	ACVR1B	AFF4	BAIAP2	BCL2L11	CDK2	C11orf58	BMX	CAPZA1	AMIGO1
BRINP1	BARX2	BET1	CD14	ADAM21	AGO3	BATF	BCL3	CDK4	C12orf4	BRCC3	CCDC136	AMZ1
BSND	BICD1	BLOC1S6	CEBPD	ADAMDEC1	AHI1	BCORL1	BGN	CEACAM1	C1orf50	BRD7P3	CCHCR1	ANGPTL2
BUB1B	BMP6	BLVRB	CH25H	ADAMTS9	AHNAK2	C2orf68	BRD4	CEP112	C3orf20	C20orf144	CDK2AP2	ANKRA2
C17orf99	BRINP2	BTD	CLEC4D	ADAP1	AHR	C7orf31	C14orf180	CISH	CA3	C6	CDKN2D	ANKRD34A
C6orf118	BTK	CASP8	CLEC4E	ADARB2	AHSA1	CAPN1	C6orf89	CLUAP1	CAPN3	CA14	CFAP20	ARHGAP18
C7orf50	CALCR	CD300LD	CLEC6A	ADCY2	AK6	CCDC3	CADM3	CMSS1	CASP8	CADM4	CFD	ARHGAP25
CARF	CAMK2A	CDK2AP1	CMPK2	ADCY3	AKAP17A	CCDC50	CBR3	CMTM8	CAST	CAPN13	CHAD	ARHGEF2
CCDC88C	CAP2	CEP76	CSF2	ADCY7	AKAP8L	CCL13	CCDC102A	CTPS1	CBLN3	CAST	CHFR	ARHGEF4
CD40LG	CAPN9	CIAO1	CSF2RB	ADD3	AKAP9	CCNI	CCNT1	CTSA	CCAR1	CCDC181	CIDEC	ARID4B
CDA	CCL1	CKAP5	CSF3R	ADGRA3	AKR1C1	CCSER2	CCNT2	CXCL1	CCDC28A	CDK5RAP1	CKB	ASCL3
CDK2AP2	CCL2	CLEC10A	CTPS1	ADGRG1	AKR1C3	CD72	CD14	CXCL5	CCDC62	CELSR1	CKS2	ATP10D
CDK5RAP2	CCNB2	CLYBL	CXCL10	ADGRG2	AMPD3	CDH1	CD163	DCTD	CCNE2	CFAP300	CLIP4	ATP13A4
CEL	CCR1	CMC1	CXCL3	ADH1B	ANKRD10	CDIPT	CDC42EP4	DCTPP1	CDC42BPG	CHPF	CNRIP1	AUH
CFAP69	CCR9	CNIH4	CXCL6	ADIPOQ	ANKRD12	CDX2	CDK18	DDX10	CELF6	CLDN8	COL14A1	B3GALNT2
CHRDL2	CDK19	COG4	CYBB	AEBP1	ANXA10	CHUK	CDYL	DDX21	CENPF	COL22A1	COL4A1	B3GNT6
CLEC3B	CDKL1	CPNE3	EBI3	AFF1	AP1AR	CIPC	CEMIP2	DHPS	CEP120	COL4A1	COX4I2	BGN
CNGA1	CEACAM1	CRAT	F13A1	AFM	AP3S2	CLEC14A	CEP290	DTNBP1	CFHR2	CRTAC1	CTAG2	BRCA1
CNN3	CFD	CRYGS	F3	AGFG2	AP5Z1	CLPTM1L	CHEK1	DYRK2	CGA	CXCR3	CTSW	BTBD6
CORT	CLGN	CUL4A	FCER1G	AGO1	APPBP2	CMTM3	CLIP4	EIF3B	CKAP2L	CXorf65	CUZD1	C17orf58
CREB3L3	CMKLR1	DARS1	FCGR1A	AGPAT2	AREG	CNOT1	CLK3	EIF4G1	CLDN4	DCPS	CYSTM1	C7orf57
CTSB	CNNM2	DCAF7	FCGR2A	AGRN	ARFGAP3	CNPPD1	CLVS1	ENO1	CLNK	DDC-AS1	DEFB114	CABP2
CUBN	COL9A2	DCP2	FGL2	AGTR1	ARFGEF2	CNTROB	COL16A1	EPHB4	CNNM1	EDRF1	DIRAS3	CACNA1A
CYLC2	COQ9	DEXI	FPR2	AHCTF1	ARHGAP12	COG5	COL4A3	EXOSC5	COMMD8	EED	DLG3	CACNG2
CYP17A1	CPA1	DGCR8	GADD45G	AK1	ARHGAP45	COQ4	CP	F2RL1	COX11	EEF2K	EIF2B4	CALCRL
CYP2B6	CRAT	DIRAS2	GBP2	AK2	ARHGEF2	CSRP1	CPSF4	FAM184A	CRTAC1	EFCAB11	ENSG00000291179	CAV2
DBN1	CRX	DNA2	GBP4	AKAP1	ARHGEF3	CXCR4	CRY2	FARSB	CSNK1G2-AS1	EMC4	EPS15	CAVIN2
DDOST	CRYGA	DPAGT1	GCH1	AKAP13	ARHGEF7	DDIT4	CTTNBP2NL	FLOT1	CYTH3	EMX2OS	EXTL1	CBFA2T3
DGKB	CXCL1	EAPP	GDA	AKAP8L	ARID3B	DLAT	CXCL2	G3BP1	DCAKD	ENSG00000178836	F11R	CBR3
DGKE	CXCR2	ELMOD2	GEM	AKAP9	ARID4B	DNAJB2	CXCL6	GNL2	DCD	FAM117A	FAM30A	CCDC134
DICER1	CYP11B1	ERAP1	GK	AKR1C1	ARIH1	DUSP16	DDX3X	GNL3	DTNB	FAM177A1	FAM91A1	CCDC174
DTL	CYP2C8	FAM199X	GPR65	AKR1C3	ARL8B	DUSP4	DPYSL4	GPATCH4	DUT	FAM228B	FANCI	CCDC81
ECT2	DGCR5	FBXO21	GPR84	AKT3	ARMCX2	DVL3	DPYSL5	GPRIN3	ELP1	FAM241B	FBXL22	CCND3
EIF1AD	DIO3	FBXO4	HCAR2	ALDH1A2	ARMCX3	EAF1	DRAP1	GTF3A	ENPP5	FTHL17	FBXO42	CCNJL
EIF4A1	DLG2	FBXW8	HPX	ALDH3A2	ARMCX6	EDRF1-DT	DRD4	GTPBP4	ENTPD1	GABRP	FGFR4	CD28
EPHX4	DMXL2	FGFR1OP2	IFI16	ALMS1	ARPP19	ENKD1	DUSP11	HDAC2	EVPL	GCN1	FGR	CD93
ERCC6L	DNAJB12	FIBP	IFIH1	AMOTL2	ASS1	FAM219A	DUSP6	HEATR1	FAM171A2	GLT8D1	FLACC1	CDON
ERP29	DTNA	FPGS	IFIT1B	AMPD3	ATF2	FBXO5	DUSP7	HIF1A	FAM174A	GLYATL2	GMCL1	CDT1
ETNPPL	DUS4L	FUT4	IFIT2	ANAPC2	ATF3	GBF1	EFNB1	HNRNPAB	FAM228B	GNE	GPM6B	CELF6
FAM216B	EIF4G3	GALNT4	IL15	ANG	ATF4	GGA3	EGLN2	HNRNPR	FAM229B	GOLGA8IP	GPN2	CEMIP
FBLN2	EIF5A	GDF3	IL1A	ANGPT1	ATF7IP	GOLPH3	ELF3	HPRT1	FBXL22	GOSR1	GPR32	CETN1
FOXN2	ENTPD2	GGH	IL1B	ANGPTL2	ATG14	GSS	EPHA2	HSP90AB1	FBXO4	GPR78	H2AJ	CFAP91
FOXN4	ENTREP3	GNS	IL1R2	ANP32B	ATP2B1	HDAC4	ERRFI1	HSPD1	FBXO40	GRAMD1C	HEXB	CFHR3
FUZ	EPB41L1	GPAA1	IL1RN	ANXA1	ATP2B4	HEXD	FAM13C	ID2	FGF13-AS1	GRK6	HIGD1A	CHCT1
GCM1	ERBB2	GPAT2	IL36G	ANXA2	ATP6V0A2	HLA-A	FASN	IKZF1	FKTN	GTF3C3	HRK	CHIC2
GDF15	ERBB4	GPR179	IL4I1	AOC2	ATP6V1B2	HPD	FGFBP1	IL1B	FOXL2	GUCY1B2	HSPA1L	CHRNA9
GEN1	ERG	GPR52	IL6	AOPEP	ATP6V1C1	HS6ST1	FNDC4	IL21R	FOXN3	GULP1	HTR3C	CHSY1
GJB2	EXD2	GPSM2	IRF7	AP1B1	ATXN3	IL17RB	FRMD6	IL2RA	GABARAPL3	GYS2	HYCC2	CIR1
GORASP2	EXTL2	GTF3C5	IRGM	AP3S2	AXIN1	IL2RB	FSIP1	IMPDH2	GAPDHP62	H2BC14	ID3	CLCA4
GP2	FAM234B	H2AC6	ISG15	AP5S1	AZI2	ILVBL	FSTL1	INTS10	GHRH	HOXA11	IFNLR1	CLDN5
GPR27	FBLN5	HDGF	ITGAM	APBA3	BACH1	ING1	FURIN	IPO5	GIMAP2	HSPA1L	IGKV1D-13	CLEC14A
GTSE1	FBP2	HPS3	JUNB	APLNR	BAG3	INO80E	GALM	ITGA6	GJA8	IFNGR1	ILF3-DT	CLEC2L
GTSF1L	FETUB	HS6ST1	LCP2	APOBEC1	BAHD1	INTS1	GATAD2B	ITK	GLYATL2	IFNLR1	IQCF5-AS1	CLIP1
HHATL	FGF4	HTR1D	LILRB3	APOC1	BAZ2A	INTS11	GCLC	JAK3	GNPAT	IGF2BP3	ITM2B	CNN1
HOXB13	FLRT2	IL12A	LITAF	APOC4	BAZ2B	IP6K1	GFM1	JUNB	GOLGA5	IL10	ITPRIP	CNR2
HSPA8	GABRB3	IL1R1	LST1	APOL2	BET1	IRAK1	GPX2	KAT2A	GOSR1	IL10RB-DT	KCNAB1	COL4A1
HSPB2	GABRE	IL20RA	MAFF	APP	BHLHE40	IRF2BP2	GPX3	KAT6A	GPLD1	IRAK2	KLF17P1	CORO1A
HSPBAP1	GLA	IMPA1	MAP3K8	APTX	BMP2	ITPK1	GSN	KDSR	GRAMD1C	ITGAE	KMT2A	CPNE8
IDO1	GLRB	IRF2BP1	MARCKSL1	AQP1	BPGM	JAK1	HES6	KICS2	GRIA3	ITLN1	KMT5A	CRIPT
IFITM10	GNB3	JPH1	MEFV	AQP6	BRAP	JAZF1	HP	LARP1	GRM2	KAZN	KRTAP2-1	CRISP3
IL31RA	GP1BA	KCNK12	MS4A6A	ARAP1	BRD1	KAT2A	HSPG2	LARS1	GSTO2	KCNH4	LCA5L	CTDSPL2
JMJD7-PLA2G4B	GP9	KLHDC8B	MT1A	ARAP2	BRD2	KCNB1	IBTK	LDHA	GTPBP10	KIF28P	LHFPL2	CTIF
KCNE3	GRIA3	KLHL36	MT2A	ARFGAP1	BRD4	KIF1C	ID1	LINS1	GZF1	KISS1	LINC00857	CUL3
KIF1C	GRM8	KLHL4	MXD1	ARFGAP2	BRF2	KLF16	IMPACT	LMNB1	HIGD1A	KISS1R	LINC01242	CXCL13
KNSTRN	GSK3A	LCOR	NFIL3	ARG2	BRWD1	KRTAP13-3	INPP5D	LPCAT3	HKDC1	KLF9	LINC01619	CYCS
LACTBL1	GZMH	LCORL	NFKBIA	ARHGAP1	BSDC1	LINC00905	ITFG2	LRP8	HPF1	KLHL6	LPAR6	CYP4A11
LAMP1	HCRT	LHX1	NFKBIZ	ARHGAP17	BTG1	LINC01011	ITGA6	LRRC58	INTS13	KMT5A	LPIN2	CYTH3
LDHC	HMGCS2	LRIG2	OAS2	ARHGAP26	BTN2A1	LONP1	ITPR3	MAT2A	IPO8	LINC00309	LRRD1	DAAM1
LIMCH1	HOXB5	LTA4H	OAS3	ARHGAP6	BTN2A2	LRRN4	KCNK5	MDN1	IRAK2	LINC00943	LZTFL1	DCLK1
LRP8	HOXB7	LYPLA1	OASL2P	ARHGEF10	BTN3A1	MAPKAPK3	KCNN3	MET	JADE3	LINC02145	MARF1	DCP2
LSM12	HPCA	MAP3K13	OSMR	ARHGEF15	BTN3A3	MCF2L2	KHDC4	MRPS25	JAKMIP2-AS1	LIPJ	MARVELD3	DDHD2
LTBP1	HS6ST1	MBNL3	PFKFB3	ARHGEF16	C3orf52	MCOLN2	KRTAP4-11	MRTO4	KCNAB1	LRRC74B	ME1	DDN
LY6G6C	HSD17B8	MCCC2	PLA2G7	ARHGEF18	CAMTA2	MED25	LAMA5	MSL3	KLB	LSR	MICALL2	DDX27
LY6H	HSF1	MCRIP2	PLAUR	ARID1A	CBFA2T2	MFHAS1	LEPR	MTHFD1L	KLHL5	MAP3K14-AS1	MISP	DDX50
MAD1L1	HYAL3	MIR382	PLEK	ARID4A	CBLB	MIR29B1	LIMCH1	MYC	KRT16	MARCHF2	MT1H	DEPP1
MAOA	IGF2	MRPL1	RAB20	ARIH2	CBLL1	MIR600HG	LPAR3	NAA15	LASP1NB	MARK4	MYADM	DPF1
MARCO	IGFBP1	MRPL35	RCAN1	ARMC8	CCDC28A	MSL2	LPIN2	NAA25	LEPROTL1	MBTPS2	MZF1-AS1	DPT
MAT1A	IL17A	MRPL51	RDH5	ARPC1B	CCDC68	MT1HL1	LRRK2	NARF	LHPP	MCM6	N4BP2L1	DYRK1A
MB	IMPG1	MRPS33	RELB	ASAH1	CCDC93	MUSTN1	MAPRE2	NAXE	LINC00839	MDFI	NFATC3	EARS2
MCM3	INPP5A	MRS2	SAA3P	ASAP3	CCN3	MXD4	MARCHF6	NDST2	LINC01093	MFAP5	NFE2L1	EBF1
MCM4	IRX5	MYL4	SAP30	ASB1	CCNA1	MYO1D	MARCKS	NFKBIZ	LINC01191	MFSD4B	NFU1	EDC3
MCM6	ITFG2	NDUFB4	SELL	ASB9	CCNG2	MYO5B	MASP2	NIFK	LINC01354	MIR622	NHERF2	EEF1AKMT1
MDM1	ITGB3	NEDD1	SELP	ASCL1	CCNJ	MZB1	MAT1A	NME2P1	LINC01816	MMP2	NOD2	EFNB2
MEP1B	KCNH1	NME4	SERPINE1	ATF5	CCNL1	NBEAL2	MEF2B	NOC3L	LINC02433	MSTO1	NSUN7	EID2
METTL6	KCNMB1	NUDT16	SLA	ATG3	CCNT2	NCKAP1	MRPL37	NOL10	MAPKAPK5-AS1	MTFMT	NUMB	EIF4G2
MORN3	KCTD7	NUDT7	SLC15A3	ATG4B	CCSER2	NCOA1	MSANTD3	NOL6	MARF1	MYCBPAP	NUP210L	ELF4
MSRB1	KMT2D	OGFOD1	SLC26A4	ATP10D	CD55	NEK7	MT1E	NOLC1	MBTPS2	NCAPD2	P2RY6	ENDOG
MT3	KRT14	OSGEPL1	SLFN12L	ATP6V0E1	CDC42	NR3C1	MT2A	NOP14	MED25	NDUFA8	PCNA	ENG
MYT1L	KRT4	OTUB2	SOCS3	ATP6V1D	CDK17	NUDT9	MTMR1	NOP2	MEGF6	NFE2L1	PDE6D	ENPP2
NAA16	LCN1	PARD6B	SOD2	ATP7A	CDK19	NXF1	NAP1L1	NOTCH1	MEIS3	NFKBIZ	PDGFRA	ERF
NCAPD2	LEFTY2	PARN	ST3GAL1	ATP8B1	CDK8	OAF	NCDN	NTAQ1	MELTF-AS1	NGEF	PDZRN3	FA2H
NCAPG	LILRB2	PARS2	STAT1	AVEN	CDKL3	ODF3	NID2	NUDCD1	METTL23	NHERF2	PFKFB3	FAM229B
NCLN	LINC00588	PAXIP1	STAT2	AVPR1A	CDKN1A	OXA1L	NKD1	NUP205	METTL25B	NIPSNAP3A	PI3	FBXL7
NDC80	MAGEA11	PCYOX1	TFEC	AZGP1	CDKN1C	PDCD6P1	NOTCH1	PAICS	MFSD4B	NPAT	PITPNA	FBXW12
NEFL	MAPK8IP2	PDCD6IP	TFPI2	B4GALT2	CDKN2AIP	PEF1	NPR3	PAK1IP1	MICALL2	OBP2B	PKP4	FDX2
NF1	MEOX2	PELP1	TGM1	BACH2	CDR2	PEX16	NPTXR	PCED1B	MIR622	OCA2	PLEKHG5	FGF14
NFKBIB	MFAP4	PGD	THBS1	BAD	CDR2L	PFKFB3	NTMT1	PDIA5	MPHOSPH6	ODAD2	PLPPR5-AS1	FHL1
NIN	MN1	PGP	TIFA	BAG1	CDYL	PHF13	NUDT6	PDK1	MRC2	ONECUT1	PLXNA4	FMO1
NME8	MTUS2	PHB2	TIMP1	BANP	CEBPB	PLEKHF1	NUP88	PFAS	MSMB	ORC3	POLD1	FOXF2
NMRK2	MVK	POGLUT1	TLR2	BAZ1A	CEBPD	PLEKHG2	NUS1	PFKFB3	MT1F	OXR1	POPDC2	FOXH1
NPM3	NALF1	POLDIP2	TNFAIP2	BAZ2A	CEBPG	PLP2	OSGIN1	PGK1	MYO19	PAF1	PRDM5	FOXK2
NRG3	NBR1	POLE2	TNFAIP3	BAZ2B	CELF1	PLXNA3	OSGIN2	PHB1	N4BP2L1	PAK2	PRKAG2-AS1	FZD4
NT5E	NID2	POU6F2	TNFSF9	BCAM	CENPJ	POLDIP3	OSMR	PIM1	NEFL	PDE6G	PRR23E	GALNT13
NUBP1	NR0B2	PPA2	TREX1	BCAN	CEP112	POLR2J	PDCD1	PIM2	NGEF	PFKFB3	PRSS53	GAS1
NUDT22	NR1I2	PPP1R7	TRIM5	BCAT2	CGRRF1	POU3F3	PDK4	PMS1	NVL	PHC3	PSMC3	GEMIN8
NUP107	NR2F6	PPP3CB	UPP1	BCL2	CHAC1	PPP1R16B	PDXDC1	PNO1	OMD	PHYH	PTH2	GEN1
NUP188	NRP1	PRR5	USP18	BCL6	CHIC2	PPP1R35	PELI2	POLD2	PANX1	PIWIL2	PTPN21	GIMAP6
NXT1	OR10H3	QDPR	VCAN	BEST1	CHKA	PPP1R37	PER1	POLR1A	PARP4	PLEKHG5	PTPRM	GLIS2
OPN1LW	P2RX5	RAB9B		BFAR	CHORDC1	PPP2R5C	PFKFB3	POLR1B	PCDHGA4	PLPPR5-AS1	RASL11A	GLP1R
PCNX2	PARP3	RGS18		BGLAP	CHTOP	PPP2R5D	PHAF1	POLR1C	PDZK1IP1	PLXDC2	RBP7	GNB4
PDIA4	PCDHA12	RNASEL		BGN	CIR1	PREB	PI4K2B	POLR3D	PFKFB3	POC5	RGS22	GPAT4
PELO	PCDHA3	RWDD2B		BHMT2	CITED2	PROKR2	PIGR	PPIL1	PGM5-AS1	PRSS12	RNF157	GPD2
PEPD	PCSK5	S100A1		BIN1	CLCF1	PRPSAP1	PLD1	PPP1R3B	PHC3	PRSS8	RPRD1A	GPR107
PGAM2	PDZD2	SACM1L		BIN3	CLCN6	PRR5L	POMT1	PPRC1	PICART1	PRXL2C	RRBP1	GPR153
PI15	PGD	SESN1		BIRC2	CLDN14	PTGES2	POR	PRXL2A	PITPNA-AS1	PSMG1	RSPRY1	GPR182
PIGV	PHYHIP	SIGMAR1		BMP10	CLIP2	PTPRD	PPIL4	PUM3	PKD1P1	PTPMT1	RUNDC1	GREM1
PLIN5	PLA2G15	SLC22A20P		BMP2K	CLK1	PUM1	PPP2R5B	PUS7	PLEKHM3	PWRN2	S100A10	GREM2
PMFBP1	PLOD3	SLC35A5		BMPR1A	CLK4	QSOX2	PPP5C	RANBP1	PLPPR5-AS1	QRICH2	S1PR5	GRM5
POLR3K	POLE2	SNCA		BRAP	CLU	RAB9A	PRDX6	RAPGEF6	POPDC2	RAB20	SCGB2B2	GSN
PRIM2	POU4F1	SRI		BRCA1	CNIH3	RANGAP1	PRKCH	REXO2	PRXL2C	RAB29	SDHAF1	GTF2I
PRR11	PPM1E	STX18		BRD1	CNNM4	RASA3	PSMD9	RFC2	PSMD12	RAB33A	SEC22C	GTPBP3
PSMD13	PROP1	SUFU		BRD2	CNOT4	RGS2	RAB20	RIOK1	PSMG1	RAB38	SEC23A	GZMA
PTH2	PRORP	TBC1D31		BRD3	COPS2	RITA1	RBM15	RNF157	PTPN22	RASL10A	SERPINB9	H1-9P
RAB30	PRUNE2	TGDS		BRD4	COQ10B	RNPEPL1	RCAN2	RPF2	RAD50	RBP4	SH3GL1P2	HAUS3
RAD51AP1	PTGDS	TMCO1		BRPF1	CPT1A	SCG5	REXO4	RPIA	RAPGEFL1	REXO1L1P	SHF	HBP1
RASD2	PTGS1	TMEM179		BRS3	CREBBP	SDHD	RGS9	RRP12	RARS2	RILPL2	SHPRH	HEBP2
RBBP8	PTPN3	TMEM209		BTG2	CSF2	SEMA4D	RHBDL3	RRS1	RBBP7	RIN3	SKIL	HELZ
RBP7	PTPRD	TMX4		BTG3	CSGALNACT2	SEMA5A	RHOC	RUVBL1	RBM26-AS1	RNF8	SLC19A2	HIP1
REG4	PTPRZ1	TRAM1		BTN3A3	CSNK1G1	SEMA5B	RICTOR	SBNO2	RBM47	RPS6KL1	SLC43A1	HK1
RGR	PYY	TRAT1		BTNL3	CSNK2A1	SH2D2A	RIOK2	SCFD2	RBP4	RRP36	SLC5A1	HLA-DQB1
SAP30	RAB11FIP3	TYW1		BTRC	CSNK2A2	SIK1	RS1	SEH1L	RHOBTB1	RYR3	SLC5A11	HNRNPF
SCTR	RAB27B	URI1		C12orf4	CSTF3	SLC25A11	S1PR1	SFMBT2	RNF8	SAT1	SMIM21	HNRNPU
SDF2L1	RAB30	USP46		C15orf39	CTH	SLC25A24	SASH1	SFPQ	RNFT1	SCARNA15	SMPD1	HOXA3
SEMA3B	RAB32	WARS1		C1R	CTNS	SLC29A4	SEC14L4	SFXN2	ROGDI	SH3BP5-AS1	SMR3B	HOXB4
SERPINB12	RAB40C	WDR12		C1S	CUL3	SLC35A2	SGMS1	SFXN4	RPL26L1	SKIL	SNED1	HOXB5
SHROOM1	REG3A	WDSUB1		C21orf62	CUL7	SLC37A4	SHANK3	SIN3A	S100A7A	SLC24A3	SNX30	HS3ST3B1
SIGMAR1	REM1	WIPI1		C21orf91	CUX1	SLC4A2	SLC10A6	SLC39A14	SC5D	SLC25A3P1	SPACDR	ICOS
SLC15A4	RHOC	XPO1		C3orf18	CXCL2	SMNDC1	SLC15A2	SLC7A1	SCAPER	SLC25A5-AS1	SPINK1	IFIT2
SLC1A6	RNASE2	XRCC5		C4A	CXCL3	SMPD2	SLC38A2	SLC7A5	SEZ6L2	SLC2A3	SPP1	IL2RG
SLC26A7	RNASEH2B	SLC22A7		C5	CXCL8	SNORA6	SLC43A3	SNORA6	SHPRH	SLC5A1	SRSF1	INMT
SLC7A13	RUNX2			C7	CYTH2	SNORA70D	SLC6A20	SOCS1	SMAGP	SMYD1	STAG3	INSR
SLIT1	SASH1			CA1	DAAM1	SOCS1	SLC7A6	SOCS3	SMARCD3	SP4	STX17-DT	INTS2
SMARCA5	SCAPER			CACFD1	DCP1A	SPATA6	SNRK	SOD1	SNN	SPAST	STX1B	INTS9
SMARCE1	SCGB1A1			CACNA1A	DCTN4	SPRR3	SOCS3	SORD	SNORD123	SRA1	TCF20	IPPK
SMIM12	SCHIP1			CACNA1G	DCUN1D2	STARD10	SPEN	SP110	SPAST	SRSF1	TEAD3	IQGAP3
SNRNP35	SCNN1A			CALD1	DDAH2	STARD3	SPNS1	SREBF1	SPATS2	STX1B	TFAP2A	IRF8
SNRPB2	SDC3			CALML4	DDIT3	STK24	SPP1	SRM	SPTLC2	SUGT1P1	TIMP3	IRGQ
SNRPF	SEMA6A			CANT1	DDIT4	STK36	SPTBN2	SRPRB	SRSF1	TCFL5	TMEM229B	IRS4
SNX9	SEZ6L			CAPN15	DENND4C	TENT5C	SST	STAMBPL1	STAG3	TEX101	TOB1	IRX1
SP5	SGCA			CAPN3	DHRS3	TICRR	STARD8	STAT3	SUPT7L	TIMM23B	TRPV5	ITGB3BP
SPAG5	SIX3			CARM1	DHX34	TIGIT	STBD1	STAT5A	TACC2	TLR1	TTTY2	ITPR2
SRD5A3	SLC12A1			CASC3	DLGAP4	TMEM143	STOM	SULT1B1	TAF12	TMEM184C	TUSC2	JUN
SRPK3	SLC22A4			CASK	DMTF1	TMEM43	STX3	TACO1	TEX101	TMEM273	UBA3	KATNBL1
SRSF9	SLC6A1			CASKIN2	DNAJA1	TMSB15A	STYX	TAF4B	TGFB1I1	TMEM87B	UPK2	KCNG4
STOML3	SMARCD2			CASP3	DNAJB1	TMUB1	TBX5	TAF8	TIPRL	TMTC3	URB1-AS1	KITLG
STRA6	SRPX			CASP4	DNAJB14	TNFAIP3	TCEAL9	TBC1D15	TMEM61	TNFRSF13B	USP53	KLF4
SUZ12	STAR			CASP6	DNAJB2	TNP1	TCERG1	TCAF2	TMOD2	TOLLIP-DT	VGLL2	KLF6
SVIP	STC1			CASP9	DNAJB4	TOMM34	TIMM23	TFB2M	TNFRSF13B	TP73-AS1	VPS37A	KLF7
TACC3	SULT1C2			CAST	DNAJB6	TOP1MT	TLR2	TFPI2	TRIM63	TPCN1	VTI1A	KLK7
TBCK	TBX19			CAVIN1	DNAJB9	TOX	TMEM135	TMEM65	TTC39B	TRNP1	WSCD2	KRT80
TCAP	TEX28			CBFB	DNMT3B	TPM3P9	TNNT3	TP53	TUBGCP5	TSPY1	ZKSCAN5	LDB2
TEKT2	THRA			CBLB	DNPEP	TPM4	TNS2	TRAP1	TUFT1	TUBB2A	ZMYND10	LGALSL
TEKT3	TMCO6			CCDC22	DOK4	TREML3P	TOP1	TRMT1	URB1-AS1	TUBGCP5	ZNF490	LIG3
TMC8	TMEM30B			CCDC59	DSE	TRIM14	TRAPPC3	TSEN2	USP48	UAP1L1	ZNF491	LRP8
TMEM192	TMEM8B			CCDC69	DST	TRIM68	TRIB1	TSPAN17	USP6NL	USP45	ZNF524	LRRC72
TP73	TNP1			CCDC9	DUSP1	TSSC4	TSC22D1	TSPAN3	WHAMM	USP48	ZNF718	MAN1B1
TPCN1	TOB2			CCHCR1	DUSP10	UBQLN4	TSHB	UBASH3B	WNT9A	WFDC21P	ZNF804A	MAP2
TRIP13	TOX3			CCND3	DUSP5	UBTD2	TSR3	UBE3C	ZCCHC18	ZBTB24	ZNF815P	MAP4
TXNDC11	TPGS2			CCNI	DYNC1LI1	UNC13D	TULP4	URB2	ZMYM6	ZBTB34		MAP7
UBE2C	TRIM31			CCR10	DYRK3	URAD	TXLNG	UTP20	ZNF235	ZC3H12C		MARCKS
UBE2S	TSPAN1			CCZ1	EEIG1	USP31	TXNRD1	UTP4	ZNF35	ZNF214		MAST3
USP14	TTLL4			CD163	EFNA4	WIPI1	UBAP1	WDR12	ZNF408	ZNF524		MBLAC1
VSIG1	TTPA			CD164	EGLN2	YIPF3	UBR2	WDR3	ZNF573	ZNF597		MCAM
WASF3	UCK2			CD1D	EIF1	ZAP70	ULK1	WDR43	ZNF607	ZNF607		MEIS2
WBP4	UPK1B			CD22	EIF2AK3	ZBTB21	WDR33	WDR74	ZNF827	ZNF718		METTL17
WDR70	WNT4			CD248	EIF3A	ZCCHC10	WDR54	XRN2	ZNF83			METTL6
WDR76	ZBTB40			CD2BP2	EIF4EBP3	ZNF232	YBX1	ZDHHC16				MFSD13B
ZDHHC15	ZBTB5			CD37	EIF5	ZNF663P	YIPF7	ZDHHC9				MIDEAS
ZGLP1	ZDHHC18			CD44	EIF5A2	ZNF672	ZBTB20	ZNF101				MMP12
ZNF446	ZIC3			CD58	ELF1	ZNF683	ZFAND3	ZNRF1				MMP2
ZNF474				CD84	ELK4	ZSWIM8	ZFP42					MPDZ
ZNF786				CD86	ELL		ZFP57					MRPL54
ZNF830				CDC14A	ENTREP1		ZNF746					MS4A6A
				CDC16	EP300							MTOR
				CDC25B	EREG							MUC15
				CDC34	ETS2							MYO5A
				CDC42EP4	EZH1							MYT1
				CDC5L	F11R							MYT1L
				CDC6	F2RL1							NCALD
				CDH4	FA2H							NDN
				CDIP1	FAM13A							NDST3
				CDIPT	FAM169A							NDUFB10
				CDK10	FAM53C							NDUFV3
				CDK11B	FBXL12							NEK11
				CDK12	FBXO38							NID1
				CDK13	FEM1B							NSF
				CDK2	FEM1C							NXN
				CDK2AP1	FGD6							OGN
				CDKN1C	FGF2							OPRK1
				CDKN2C	FGFR1							OR5B3
				CDR2L	FICD							OSBP
				CEBPA	FKBP4							OTUD3
				CENPB	FNBP4							OXCT1
				CEP350	FNTA							PAPPA2
				CFAP410	FOS							PAQR5
				CFHR2	FOSL2							PAXIP1
				CFLAR	FOXJ3							PDE4DIP
				CGGBP1	FOXO3							PDILT
				CH25H	FRS2							PDLIM3
				CHD1	FTH1							PDZD2
				CHD2	FTL							PDZD9
				CHFR	FXR1							PEA15
				CHMP1A	FZD7							PFKFB3
				CHRNA10	GABARAPL1							PHEX
				CHRNA6	GABPA							PICALM
				CHST3	GADD45A							PKD2
				CIB1	GAREM1							PLCG1
				CIZ1	GARRE1							PLOD2
				CKAP4	GCC1							PLTP
				CLASRP	GCLC							PLVAP
				CLDN18	GCLM							PLXDC2
				CLDN5	GDF15							PMP22
				CLEC2B	GEM							PPBP
				CLEC2D	GFPT1							PPP1R14A
				CLEC4M	GGPS1							PPP1R14B
				CLEC7A	GJC1							PPP2R5B
				CLIC1	GK							PRDM1
				CLIP2	GMEB1							PROSER2
				CLU	GMEB2							PRPF4B
				CMKLR2	GMFB							PRSS59P
				CMTM6	GNA13							PSEN1
				CNOT2	GNAI1							PSPC1
				CNP	GNAI3							PTPRC
				CNPY3	GNPDA1							PTPRD
				COASY	GOLGA2							PTPRK
				COG2	GOLGA5							RAMP2
				COG4	GOLGA6L9							RASGRP2
				COL18A1	GOLGB1							RASSF6
				COL1A2	GOLPH3L							RCN1
				COL21A1	GON4L							RGMB
				COL4A3	GPATCH3							RGS2
				COL4A5	GPATCH8							RHOJ
				COL6A2	GPBP1L1							RICTOR
				COL6A3	GPR107							RPP40
				COL7A1	GPR137B							RSF1
				COL8A2	GPR161							RSL24D1
				COLGALT2	GPRC5A							SATB1
				COMT	GPRC5B							SCAF4
				COPB1	GRB10							SCFD2
				COQ7	GSE1							SELL
				COQ8A	GSK3B							SEMA3E
				COTL1	GTF2B							SERPINB6
				CPM	GTF2H1							SERPING1
				CPNE3	GTF2IRD1							SET
				CPQ	GTPBP2							SHFL
				CPSF1	H2AC18							SHISA6
				CPT1B	H2AC6							SIK2
				CPT2	H2BC12L							SLC16A5
				CR1	H2BC5							SLC22A3
				CRADD	H2BC7							SLC29A2
				CREB3	HAUS6							SLC39A10
				CREBBP	HBP1							SMARCD2
				CRHBP	HDAC5							SMCHD1
				CRKL	HECA							SMG9
				CRLF1	HERC4							SNAI3
				CRYBG1	HERPUD1							SNTB2
				CSDE1	HEY1							SNX21
				CSF1	HIC2							SOX7
				CSK	HINFP							SPARCL1
				CSNK1A1	HIPK3							SPART
				CSNK1E	HIVEP1							SPATS2L
				CSNK2A2	HIVEP2							SPTBN1
				CSRP2	HMBOX1							SRD5A2
				CTAGE1	HMOX1							SREK1
				CTBP1	HOXD1							SSH2
				CTBP2	HPGD							ST18
				CTBS	HRH1							ST6GALNAC3
				CTDSP1	HS1BP3							STON2
				CTDSP2	HSF2							STPG4
				CTDSPL	HSP90AA1							SUGP1
				CTNNA1	HSP90AB1							SUGP2
				CTNNBL1	HSPA13							SUSD4
				CTNS	HSPA4							SV2B
				CTPS2	HSPA4L							SWSAP1
				CTRC	HSPA6							SYN2
				CTRL	HSPBAP1							SYNM
				CTSB	HSPD1							TAX1BP1
				CTSH	HSPE1							TBC1D24
				CTSL	HSPH1							TBP
				CTSS	HUS1							TCERG1
				CUL4A	IBTK							TCF21
				CUL5	IER3							TEK
				CUX1	IFI16							TGFB1I1
				CXCL2	IGF1R							TGM2
				CXXC1	IGFBP1							THOC7
				CYP11A1	IKZF5							TLX1
				CYP2C9	IL11							TMED5
				CYP39A1	IL13RA2							TMEM170A
				CYP3A4	IL15							TMEM174
				CYP4F3	IL18							TMEM184B
				CYTH1	IL1A							TMEM263
				DAAM1	IL24							TMEM87B
				DAAM2	IL6							TMTC1
				DAG1	IL6R							TNNT2
				DAO	ILRUN							TNPO1
				DAPK2	ING1							TPM1
				DAPK3	INHBA							TRA2A
				DARS1	INPP5E							TRNAU1AP
				DAZ1	INSR							TSPAN13
				DAZAP1	IP6K1							TTC21B
				DAZAP2	IP6K2							TTC28
				DBF4	IQCB1							TTC6
				DCAF7	IRF1							TTL
				DCLRE1C	IRF7							TTLL8
				DCN	IRF9							TXNL1
				DCP1A	IRS2							UTP14A
				DDR1	IST1							VCL
				DDR2	ITCH							VPS39
				DDX18	ITGA2							VPS50
				DDX21	ITSN2							VPS51
				DDX27	JMJD1C							WASF2
				DDX39A	JMJD6							WWOX
				DDX42	JUND							XPA
				DDX6	KCNK1							XPR1
				DEFA4	KDM2A							YOD1
				DENND2B	KDM3A							YPEL3
				DESI2	KDM4A							ZBTB14
				DGCR6	KDM4B							ZBTB44
				DGKG	KDM5B							ZCCHC14
				DHFR	KDM6A							ZEB1
				DHODH	KDM6B							ZFHX4
				DHRS9	KHDRBS1							ZMAT4
				DIAPH2	KHNYN							ZNF56P
				DICER1	KIF3C							ZNF672
				DIP2A	KIN							ZNF839
				DLEU1	KITLG							ZSCAN4
				DLG5	KIZ							ZSWIM8
				DLX4	KLF10							ZZEF1
				DMC1	KLF11
				DMD	KLF12
				DMPK	KLF3
				DMWD	KLF4
				DNAJB2	KLF5
				DNAJC4	KLF6
				DONSON	KLF9
				DPF3	KLHL24
				DPH1	KMT2B
				DPH5	KPNA5
				DPYSL3	LAMTOR3
				DRD2	LARP4
				DSC3	LARP6
				DSE	LCOR
				DSP	LDAF1
				DST	LGALS3
				DTNA	LHFPL2
				DUSP22	LIN37
				DUSP9	LMBR1L
				DUT	LOX
				DYNLT1	LRIF1
				ECE1	LRIG2
				ECI1	LRRC8E
				ECM2	LSS
				EDAR	LUC7L
				EDF1	LYPD3
				EDNRA	LYST
				EEF1A1	LZTS3
				EEF1D	MAFF
				EEF1G	MAFG
				EFEMP1	MAP1LC3B
				EFEMP2	MAP1S
				EFNA1	MAP3K14
				EFS	MAP3K2
				EGF	MAP3K9
				EGFR	MAP4K3
				EGLN2	MAP4K5
				EHD1	MAPK7
				EIF2AK2	MARCHF6
				EIF2B5	MARCHF7
				EIF3B	MARK3
				EIF4B	MAU2
				EIF5	MBNL2
				EIF5B	MBP
				ELAC1	MED13L
				ELF2	MED17
				ELF3	MEF2A
				ELF4	MEF2D
				ELK1	MEGF9
				ELOVL6	MFHAS1
				ELSPBP1	MID2
				EMID1	MKLN1
				EML2	MKNK2
				EMP1	MKRN1
				ENAH	MLF1
				ENGASE	MMP1
				ENOSF1	MMP10
				ENSG00000275616	MMP13
				ENTR1	MORC3
				ENTREP1	MRPL18
				EP300	MRTFA
				EP400	MSX1
				EPOR	MT1X
				EPRS1	MTF1
				EPS8	MTHFD2
				ERAL1	MTMR3
				ERAP1	MTPAP
				ERBB4	MTUS1
				ERBIN	MXD4
				ERCC6	MXI1
				ERF	MYO9A
				ERLIN2	N4BP1
				ERP44	N4BP2L1
				ESS2	N4BP2L2
				ETV7	NAB2
				EVI2A	NAMPT
				EVI2B	NAP1L1
				EWSR1	NAV2
				EXOSC2	NCF2
				EXOSC8	NCOA1
				EXPH5	NCOA3
				F2R	NCOA6
				FA2H	NDEL1
				FADS1	NDRG1
				FADS3	NEU1
				FAHD2A	NFAT5
				FAM107A	NFE2L2
				FAM193A	NFIL3
				FAM3A	NFKBIA
				FAM50A	NFYA
				FANCE	NIPBL
				FAXDC2	NOTCH1
				FBLN1	NPC1
				FBN1	NPIPA1
				FBN2	NPIPB3
				FBXL5	NR1D1
				FBXL7	NR1D2
				FBXO11	NR2C2
				FBXO2	NRAS
				FBXO9	NRBF2
				FBXW4	NRF1
				FBXW4P1	NRG1
				FDFT1	NSMAF
				FDPS	NUDT4
				FEZ1	NUMB
				FEZ2	NUP50
				FGF1	NUP58
				FGFR1	NXF1
				FGFR3	OASL
				FGL1	OGA
				FICD	OPTN
				FKBP8	ORC6
				FLII	OSBP
				FLNA	OSBPL2
				FLNC	OSER1
				FMO2	OSGIN1
				FNBP1	P4HA2
				FOLH1	PAFAH1B1
				FOXJ2	PALLD
				FOXN3	PALM2AKAP2
				FOXO1	PAX8
				FOXO3	PCNX1
				FRAT1	PDCD4
				FSTL3	PDE10A
				FTH1	PDE4DIP
				FTL	PDZD2
				FUT2	PELO
				FXR1	PER1
				FYCO1	PER2
				FYN	PER3
				FZD10	PFKFB3
				FZR1	PGF
				G6PC2	PGM3
				G6PD	PHF1
				GAB2	PHF3
				GABRQ	PI4K2A
				GADD45B	PIAS4
				GADD45G	PIK3CA
				GAGE1	PIM1
				GAK	PJA2
				GAL3ST1	PKD1
				GALNT1	PKNOX1
				GALNT10	PLA2G15
				GALNT6	PLA2G4A
				GALNT8	PLAGL2
				GAMT	PLCD1
				GAS1	PLEKHB2
				GAS2L1	PLEKHF1
				GAST	PLEKHM1
				GBP1	PLEKHO2
				GBP2	PLIN2
				GCC1	PLK3
				GCFC2	PLPP1
				GCLC	PLXNA3
				GDF1	PMAIP1
				GDF9	PMP22
				GEM	PNISR
				GFAP	PNRC1
				GFPT2	POR
				GGA1	POU2F1
				GGCX	PPARG
				GGPS1	PPIF
				GGT1	PPL
				GIMAP5	PPP1R15A
				GIPC1	PPP2R2A
				GJA1	PPP2R5B
				GJB1	PRDM10
				GLCE	PRDM4
				GLI2	PRKCD
				GLRA3	PRKD2
				GMEB2	PRRC1
				GMFB	PRRC2B
				GMNN	PRRG4
				GMPR	PSEN1
				GMPS	PSG1
				GNA12	PSG4
				GNAI3	PSG6
				GNAZ	PSG7
				GNG12	PSG9
				GOLGA1	PSPH
				GOLGA3	PTBP2
				GOLGA4	PTBP3
				GOLGB1	PTGS1
				GOLIM4	PTGS2
				GOSR1	PTHLH
				GOSR2	PTP4A1
				GPC4	PTX3
				GPM6B	PUM1
				GPR107	PWWP3A
				GPR162	R3HCC1L
				GPR4	RAB11FIP1
				GPR65	RAB22A
				GPRC5B	RAB29
				GPSM3	RAB40B
				GPX3	RAB5A
				GRB10	RAB6A
				GRK5	RAB7A
				GRK6	RAB8B
				GRM6	RAB9A
				GSK3B	RABEP1
				GSTM4	RABGAP1
				GSTM5	RABGEF1
				GSTT2	RABGGTB
				GTF2H1	RAD54B
				GTF2H3	RALGAPB
				GTF2I	RALGDS
				GTF3C1	RASAL2
				GTF3C2	RASSF1
				GTPBP1	RB1CC1
				GTPBP3	RBM25
				GTPBP6	RBM39
				GTPBP8	RBM48
				GTSE1	RCAN1
				GUSB	RCAN3
				GUSBP14	RCBTB1
				GYPB	RELB
				H1-10	RELN
				H1-2	RESF1
				H2AC18	RETREG2
				H2AJ	RGL1
				H2AX	RGPD5
				H2AZ2	RGS17
				H2BC21	RGS2
				H2BC5	RHBDF1
				H3-3A	RHOB
				H3-3B	RHOF
				H4C8	RHOQ
				HADHA	RIOK3
				HAO2	RIPK2
				HAPLN2	RIPOR1
				HBEGF	RIT1
				HBP1	RLF
				HDAC1	RMND5A
				HDAC4	RND3
				HDAC7	RNF103
				HDGF	RNF19B
				HELZ	RNF38
				HEPH	RNF44
				HERC5	RNF6
				HES1	RNMT
				HFE	RP2
				HGF	RPS6KA5
				HIP1R	RPS6KC1
				HIPK2	RRAD
				HLA-DPA1	RRAGC
				HLA-DRB4	RRAGD
				HLA-E	RRAS2
				HLCS	RSAD2
				HMBS	RSC1A1
				HMCES	RSF1
				HMG20B	RSL1D1
				HMGB3	RSRC2
				HMGCL	RTN2
				HMGN3	RWDD2A
				HMGXB4	RYBP
				HMOX1	SAT1
				HNRNPA1	SBNO1
				HNRNPH3	SCG5
				HNRNPM	SEC24A
				HNRNPUL1	SEC24B
				HOMER3	SEC24D
				HOXB5	SECISBP2L
				HOXC4	SENP5
				HRH4	SENP6
				HS1BP3	SERINC1
				HS2ST1	SERP1
				HSBP1	SERPINB2
				HSD17B7	SERPINH1
				HSP90AA1	SETD2
				HSPB2	SETD5
				HSPB8	SFPQ
				HSPBAP1	SFSWAP
				HTATIP2	SGPL1
				HTN1	SHTN1
				HTRA2	SIK1
				ICAM1	SIK3
				ID3	SIM2
				ID4	SIRT1
				IDH2	SIRT7
				IER2	SKIL
				IFI16	SLC12A7
				IFIT5	SLC17A5
				IFITM2	SLC1A4
				IFNA5	SLC25A36
				IFNA7	SLC25A38
				IFNG	SLC2A3
				IFRD1	SLC30A1
				IFRD2	SLC31A2
				IFT74	SLC33A1
				IGF1R	SLC38A2
				IGFBP5	SLC38A7
				IGSF6	SLC39A14
				IKZF4	SLC3A2
				IL10RA	SLC4A7
				IL10RB	SLC6A6
				IL13RA1	SLC6A8
				IL15	SLC7A11
				IL17RA	SLCO4A1
				IL18	SLF2
				IL1R1	SLK
				IL1RAPL1	SMAD4
				IL22RA1	SMC5
				IL2RG	SMOX
				IL6	SMURF1
				IL6R	SNAP23
				IL6ST	SNIP1
				ILKAP	SNN
				ING2	SNX16
				ING3	SNX6
				ING4	SOCS1
				INPP1	SOD2
				INPP5K	SORBS1
				INPPL1	SOS1
				INSIG1	SOS2
				INSR	SP2
				IPP	SPAG9
				IQGAP1	SPRY2
				IQGAP2	SPSB1
				IRAK1	SPSB3
				IRAK4	SPTLC2
				IRF3	SQSTM1
				IRF7	SRC
				IRS2	SREK1
				ISLR	SRSF11
				ITGA1	ST3GAL6
				ITGA10	STAG2
				ITGA6	STAM
				ITGA7	STC2
				ITGB1BP1	STK10
				ITGB4	STK17B
				ITGB5	STK3
				ITGB8	STX1A
				ITIH4	STX3
				ITPK1	STX5
				ITPKB	STXBP3
				ITPKC	SWAP70
				ITPRID2	SYF2
				ITSN1	SYNC
				JADE1	SYNGR3
				JAK3	TANC2
				JMJD6	TANK
				JPT2	TBC1D15
				JRK	TBC1D17
				JUN	TBC1D3F
				JUND	TCEAL9
				KAT2B	TCF20
				KAT6A	TCF7L1
				KAT6B	TCF7L2
				KBTBD2	TFDP2
				KCNJ14	TFPI
				KCNJ15	TFPI2
				KCNK10	TGDS
				KCNK5	THBD
				KCNMB4	THUMPD2
				KCNN3	TICAM1
				KDM2A	TIPARP
				KDM3A	TJAP1
				KDM5A	TJP1
				KDM6A	TLE1
				KDSR	TLR2
				KHDRBS1	TMCC1
				KHSRP	TMED5
				KIF13B	TMEM39A
				KIF14	TMF1
				KIF2C	TNFRSF11B
				KIF3B	TNFSF9
				KIF5B	TOB1
				KITLG	TOB2
				KLF1	TOPORS
				KLF2	TP53BP2
				KLF5	TRAF6
				KLF7	TRIB1
				KLF9	TRIB3
				KLHL20	TRIM13
				KLK13	TRIM16
				KMT2A	TRIM23
				KPNA1	TRIM25
				KPNA6	TRIM33
				KPNB1	TRIM36
				KTN1	TRMO
				LAMA2	TSC1
				LAMA4	TSC22D1
				LAMC1	TSC22D2
				LAMP1	TSPYL2
				LARP4	TTBK2
				LARP7	TTC17
				LAT2	TTC33
				LATS1	TUBB2A
				LDLR	TVP23B
				LDLRAD4	TXNIP
				LDLRAP1	TXNL4B
				LEF1	TXNRD1
				LGALS14	UAP1L1
				LGALS3BP	UBAP1
				LGALS9	UBE2B
				LGR5	UBE2D1
				LHX3	UBE2H
				LIFR	UBL3
				LILRA2	UBR2
				LILRA5	UBXN7
				LIMD1	UFM1
				LIMK2	UGCG
				LIPG	UGDH
				LITAF	ULK1
				LLGL2	UPF2
				LMBR1L	UPF3B
				LMNA	UPP1
				LMNB1	USP36
				LONP1	USPL1
				LPAR4	UTP25
				LPIN1	VAT1
				LPL	VCPKMT
				LPP	VEGFA
				LRCH4	VPS37B
				LRP10	VPS4B
				LRP4	WAC
				LRP6	WAPL
				LRRC1	WASHC2C
				LRRFIP1	WBP4
				LRRFIP2	WDFY3
				LSM14A	WDR19
				LSM5	WDR47
				LSS	WDR48
				LTBP2	WIPF2
				LTBP3	WIPI1
				LUC7L2	WRN
				LUC7L3	WSB1
				LYST	XIAP
				LZTR1	YPEL5
				MAB21L2	YRDC
				MACF1	ZBTB40
				MACROD1	ZBTB43
				MADCAM1	ZC2HC1A
				MAFB	ZC3H12A
				MAFF	ZC3H7A
				MAFG	ZC3HAV1
				MAGEB2	ZCCHC14
				MALT1	ZEB2
				MAN1B1	ZFP36
				MAN2A2	ZFX
				MAN2B1	ZHX2
				MAP2K2	ZKSCAN5
				MAP2K3	ZMIZ1
				MAP2K7	ZMYM5
				MAP3K11	ZNF140
				MAP3K14	ZNF143
				MAP3K3	ZNF16
				MAP4	ZNF165
				MAP7	ZNF202
				MAPK1	ZNF212
				MAPK12	ZNF24
				MAPKAPK2	ZNF254
				MARCHF6	ZNF274
				MARK3	ZNF277
				MASP1	ZNF282
				MAST2	ZNF322
				MAT2A	ZNF354A
				MATN2	ZNF394
				MAX	ZNF395
				MAZ	ZNF426
				MB	ZNF442
				MBD3	ZNF473
				MBP	ZNF557
				MC1R	ZNF83
				MCL1	ZNF84
				MCM7	ZSCAN31
				MDM1	ZSCAN5A
				MED1
				MED13
				MED22
				MED24
				MED6
				MET
				METTL13
				METTL7A
				MFAP1
				MGAT1
				MGC16275
				MICB
				MITF
				MKNK2
				MKRN1
				MLANA
				MLC1
				MMP12
				MMP16
				MMP2
				MOB1A
				MOCOS
				MPHOSPH8
				MPST
				MR1
				MRAS
				MRC2
				MRGBP
				MRM3
				MRPL57
				MSH4
				MSX1
				MT1F
				MT1H
				MT1X
				MT2A
				MTA1
				MTF1
				MTHFS
				MTIF2
				MTMR11
				MTUS1
				MUC1
				MUTYH
				MVK
				MX2
				MXD4
				MXI1
				MYBL1
				MYBPC1
				MYCN
				MYLK
				MYO10
				MYO15B
				MYO18A
				MYO1A
				MYO1C
				MYO1E
				MYO5C
				MYO6
				MYO9B
				MYOM1
				MYOT
				MYRF
				MZF1
				N4BP1
				NAA10
				NADK
				NAGA
				NAIP
				NAMPT
				NAP1L1
				NAP1L4
				NAV2
				NBAS
				NCAM1
				NCAPD2
				NCAPG
				NCK1
				NCOA3
				NCOR2
				NCSTN
				NDE1
				NDST1
				NEBL
				NEIL1
				NEK1
				NEK7
				NEK9
				NELFA
				NEU3
				NFASC
				NFATC1
				NFATC3
				NFE2L1
				NFE2L3
				NFIB
				NFIC
				NFKB1
				NFKBIA
				NFX1
				NGDN
				NID1
				NIPBL
				NKIRAS2
				NKTR
				NMB
				NME3
				NME4
				NNMT
				NOCT
				NOLC1
				NONO
				NOP14
				NOP2
				NOP53
				NOP56
				NOSIP
				NOTCH4
				NPAS3
				NPC1
				NPEPPS
				NPRL3
				NQO1
				NR1D1
				NR2F1
				NR2F6
				NR4A3
				NRP2
				NRXN2
				NSDHL
				NSUN5P1
				NT5C
				NTRK3
				NUCKS1
				NUDC
				NUFIP1
				NUMA1
				NUMB
				NUP160
				NUP205
				NUP214
				NUP43
				NUP98
				NYX
				OASL
				ODC1
				OFD1
				OGDH
				OGG1
				OR2C1
				OR7E2P
				OS9
				OSBPL11
				OSER1
				OSGIN2
				PABPC1
				PABPC3
				PABPN1
				PACSIN2
				PAH
				PAK2
				PAK4
				PALLD
				PAPPA2
				PARD3
				PATZ1
				PAWR
				PAX6
				PBRM1
				PBX2P1
				PBXIP1
				PC
				PCDH11X
				PCDH17
				PCDH9
				PCM1
				PCSK5
				PDCD4
				PDCL
				PDE4C
				PDE4D
				PDGFB
				PDGFRB
				PDIA4
				PDLIM2
				PDLIM3
				PDLIM4
				PDPN
				PDSS1
				PDSS2
				PEBP1
				PECAM1
				PELP1
				PER1
				PER2
				PFKFB3
				PGAP6
				PGC
				PGLS
				PGM3
				PHC2
				PHF1
				PHF10
				PHF20
				PHF21A
				PHKA2
				PHLDA2
				PHLDA3
				PI4K2A
				PI4KB
				PIAS4
				PIBF1
				PICK1
				PIDD1
				PIGA
				PIK3C2B
				PIK3C3
				PILRA
				PIM1
				PIN4
				PIP4K2A
				PIP5K1A
				PITPNC1
				PKD1
				PKN1
				PLA2G5
				PLA2G6
				PLAAT4
				PLAG1
				PLAGL1
				PLAGL2
				PLCE1
				PLCG2
				PLCL1
				PLD2
				PLEC
				PLG
				PLIN3
				PLOD1
				PLOD2
				PLOD3
				PLSCR3
				PLXNB2
				PML
				PNISR
				PNPLA6
				POGZ
				POLH
				POLR1B
				POLR1C
				POLR1D
				POLR2H
				POLR2M
				POLR3C
				POLRMT
				POM121L9P
				POP5
				POU4F2
				PPARD
				PPDPF
				PPFIA1
				PPFIBP2
				PPIG
				PPM1B
				PPM1D
				PPM1F
				PPP1CC
				PPP1R13L
				PPP1R14B
				PPP1R15A
				PPP1R1A
				PPP1R9A
				PPP2R1B
				PPP2R5D
				PPP6R3
				PPT2
				PRAME
				PRCP
				PRDM2
				PRDX3
				PRDX6
				PRELP
				PRKAR2A
				PRKD2
				PRKX
				PRL
				PRLR
				PRMT2
				PROX1
				PRPF40A
				PRPF4B
				PRPF6
				PRPF8
				PRRX1
				PSD4
				PSG3
				PSKH1
				PSMC3IP
				PSME4
				PSMF1
				PTBP1
				PTBP3
				PTCH1
				PTCRA
				PTDSS2
				PTGDR2
				PTGIS
				PTGS1
				PTH1R
				PTMA
				PTP4A2
				PTP4A3
				PTPA
				PTPRF
				PTPRH
				PTPRK
				PTTG1IP
				PUM1
				PURA
				PXN
				PZP
				QARS1
				QKI
				R3HDM1
				RAB11B
				RAB13
				RAB1B
				RAB22A
				RAB2A
				RAB31
				RAB3GAP1
				RABEP1
				RABGAP1
				RAC1
				RAD1
				RAD51AP1
				RALA
				RALBP1
				RALGDS
				RALGPS1
				RALY
				RAMP1
				RANBP3
				RANGAP1
				RARB
				RARRES2
				RASA4
				RASGRP2
				RASGRP3
				RASL12
				RBBP5
				RBBP6
				RBCK1
				RBL1
				RBM10
				RBM15
				RBM3
				RBM38
				RBM4B
				RBM6
				RBM8A
				RBMS1
				RBMS2
				RBMS3
				RBMX2
				RBPJ
				RBPMS
				RC3H2
				RCC1L
				REC8
				REG3A
				REPIN1
				RER1
				REST
				RFNG
				RFX4
				RGN
				RGS12
				RGS16
				RGS9
				RHBDD3
				RHOBTB3
				RHOQ
				RIMS2
				RIN3
				RLN1
				RNASE4
				RNASEH2A
				RNASET2
				RNF19A
				RNF216
				RNF24
				RNF8
				RNGTT
				RNPEPL1
				RO60
				ROCK1
				ROS1
				RP2
				RPGRIP1
				RPL10
				RPL13
				RPL13A
				RPL18
				RPL28
				RPL31
				RPL37A
				RPL39
				RPL4
				RPL5
				RPLP2
				RPS19
				RPS28
				RPS4X
				RPS6KA1
				RPS6KA5
				RRAGC
				RRAGD
				RRBP1
				RREB1
				RSF1
				RUFY1
				RUNX2
				RXRB
				RXRG
				RYBP
				RYK
				S100A11P1
				S100A12
				S100A4
				SAE1
				SALL2
				SAP25
				SAP30
				SAP30BP
				SART1
				SAV1
				SCAF4
				SCAMP2
				SCAMP3
				SCARB1
				SCLY
				SCRIB
				SEC11A
				SEC14L2
				SEC22A
				SEC24A
				SEC24C
				SEC62
				SEC63
				SECTM1
				SELENOP
				SELL
				SEMA3B
				SEMA3C
				SEMA3F
				SEMA4C
				SEMA4F
				SEMA4G
				SENP3
				SEPHS1
				SEPTIN2
				SEPTIN6
				SEPTIN9
				SERPINA3
				SERPINA4
				SERPINB4
				SERPING1
				SERPINI2
				SERTAD2
				SERTAD3
				SET
				SETD2
				SF3A2
				SF3A3
				SF3B3
				SFN
				SFRP1
				SFRP4
				SFSWAP
				SFTPC
				SFXN3
				SGK1
				SGK2
				SGPL1
				SGTA
				SH3BP2
				SHC1
				SHMT2
				SINHCAF
				SIRT2
				SIRT6
				SIRT7
				SLAMF1
				SLC11A1
				SLC12A3
				SLC12A7
				SLC12A9
				SLC13A1
				SLC14A1
				SLC19A1
				SLC1A7
				SLC22A14
				SLC25A1
				SLC25A21
				SLC25A40
				SLC26A2
				SLC29A2
				SLC2A1
				SLC2A4RG
				SLC2A9
				SLC33A1
				SLC35A2
				SLC35A3
				SLC35C1
				SLC35F2
				SLC38A1
				SLC4A4
				SLC4A7
				SLC6A8
				SLC7A5
				SLC7A6
				SLCO3A1
				SLK
				SMAD1
				SMAD2
				SMAD4
				SMAD5
				SMARCC1
				SMARCC2
				SMARCD1
				SMC1A
				SMC4
				SMOX
				SNAI2
				SNAPC1
				SNAPC2
				SNED1
				SNHG14
				SNHG20
				SNRK
				SNRNP35
				SNRNP70
				SNTA1
				SNX11
				SNX16
				SNX6
				SOD2
				SORBS1
				SORD
				SOX12
				SOX13
				SOX2
				SOX9
				SP100
				SP110
				SP3
				SPAG1
				SPAG6
				SPAG9
				SPARC
				SPEN
				SPHK1
				SPIB
				SPOP
				SPSB1
				SPSB3
				SPTLC2
				SREBF1
				SREBF2
				SRPK2
				SRPX
				SRRM2
				SRRT
				SSH1
				SSH3
				SSPN
				SSR2
				ST18
				ST3GAL4
				ST6GALNAC4
				ST8SIA1
				STAG1
				STAG2
				STARD3
				STAT6
				STAU1
				STIM1
				STK10
				STK11
				STK38L
				STOM
				STX5
				SUMO3
				SUN2
				SUPT20H
				SUV39H2
				SYCP2
				SYF2
				SYNC
				SYNM
				TACC1
				TAF11
				TAF15
				TAF5
				TAFAZZIN
				TAGLN
				TAOK2
				TAP1
				TAPBP
				TAS2R16
				TASOR
				TAT
				TAX1BP3
				TBC1D2
				TBC1D5
				TBL1X
				TBX6
				TBXA2R
				TCF20
				TCF3
				TCF7
				TCF7L1
				TCF7L2
				TCN2
				TCOF1
				TENT5A
				TES
				TEX264
				TF
				TFAP2A
				TFE3
				TFEB
				TFEC
				TGFB1
				TGFB1I1
				TGFB2
				TGFBR3
				TGIF1
				TGIF2
				THOC1
				THOC2
				THRA
				TIMELESS
				TIMM44
				TIPARP
				TJAP1
				TJP2
				TLE3
				TLE4
				TLL1
				TLR1
				TM7SF3
				TMBIM1
				TMBIM6
				TMC6
				TMEM265
				TMPRSS3
				TNC
				TNFAIP3
				TNFAIP8
				TNFRSF10B
				TNFRSF11B
				TNFRSF1A
				TNFRSF9
				TNFSF10
				TNIP1
				TNN
				TNPO1
				TNPO3
				TNS3
				TNXA
				TOB2
				TOM1
				TOP3A
				TOPORS
				TP53
				TP53AIP1
				TP53TG5
				TPD52
				TPD52L1
				TPD52L2
				TPI1
				TPMT
				TPRA1
				TPT1
				TPTE
				TRAK2
				TRAM1
				TRBC1
				TREX1
				TREX2
				TRIB3
				TRIM10
				TRIM14
				TRIM24
				TRIM26
				TRIM38
				TRIM44
				TRIM49
				TRIM68
				TRIOBP
				TRIP10
				TRIP4
				TRMT1L
				TRPS1
				TRPV1
				TSC22D4
				TSPAN2
				TSPAN31
				TSPAN32
				TSPAN5
				TSPAN6
				TSPO
				TSR3
				TTF1
				TTLL3
				TTN
				TTTY9A
				TUBA1A
				TUBA3C
				TUBA8
				TUBD1
				TULP3
				TXLNA
				TXNIP
				TYK2
				TYMP
				U2AF2
				UBAP2
				UBE2C
				UBE2D4
				UBE2L3
				UBE3B
				UBFD1
				UBN1
				UBXN1
				UCN
				UGCG
				UGT1A10
				ULK2
				UNG
				UPF1
				UPF3A
				UROD
				USF2
				USH1C
				USP1
				USP10
				USP13
				USP19
				USP22
				USP3
				USP33
				USP4
				USP47
				USP48
				USP7
				USPL1
				UST
				UTP14C
				UVRAG
				VAMP3
				VAT1
				VCAM1
				VCAN
				VEGFB
				VEGFC
				VEZF1
				VGLL4
				VPS11
				VRK2
				VRK3
				WAS
				WASF2
				WDR45
				WDR6
				WFDC2
				WFS1
				WHRN
				WIPF2
				WIPI2
				WNK1
				WNT7B
				WRN
				WWC3
				WWOX
				WWP2
				WWTR1
				YES1
				YY1
				ZBTB10
				ZBTB16
				ZBTB17
				ZBTB20
				ZC3H4
				ZC3H7B
				ZC3HAV1
				ZDHHC11
				ZFAND3
				ZFHX3
				ZFHX4
				ZFP36
				ZFP36L1
				ZFP36L2
				ZFPL1
				ZFTRAF1
				ZHX3
				ZIC1
				ZMIZ1
				ZMYM2
				ZMYM4
				ZMYM5
				ZNF12
				ZNF131
				ZNF133
				ZNF136
				ZNF148
				ZNF160
				ZNF175
				ZNF180
				ZNF195
				ZNF202
				ZNF211
				ZNF232
				ZNF236
				ZNF24
				ZNF253
				ZNF254
				ZNF264
				ZNF268
				ZNF274
				ZNF277
				ZNF32
				ZNF337
				ZNF350
				ZNF358
				ZNF410
				ZNF43
				ZNF444
				ZNF473
				ZNF514
				ZNF544
				ZNF7
				ZNF83
				ZNF84
				ZP3
				ZRSR2

## Sheet: Metabolism
Supplementary Table S3.Metabolism and Inflammation pathway-related genes
BAAT	ADH1A	ABCA3	AOX1	CYP1A1	ADAMTS8	A2M	AANAT	ACAA2	ABAT	ABAT	ABCA2	A2M	BNIP3	PFKFB1	ADH1A
CDO1	ADH1B	ABCD4	CYP2A6	CYP1A2	ADISSP	ABAT	ADM	ACADL	ABCB6	ABCB7	ABCF1	AFP	CCND2	PFKFB2	ADH1B
CSAD	ADH1C	ACACA	CYP2B6	CYP1B1	ALDH18A1	ABCC8	AKR1B1	ACADM	ABCB7	ABCB8	ABHD5	AGTR1	ESRP1	PFKFB3	ADH1C
FMO1	ADH4	ACAN	FMO3	CYP2A6	ASNS	ABCC9	AKR1B15	ACADS	ABCB8	ABCF2	ACADL	APOA1	FGF19	PFKFB4	ADH4
FMO3	ADH5	ACY1	UGT1A4	CYP2C19	ATP8A1	ACAA1	ARNT	ACADSB	ABCF2	ACAA1	ACADM	APOM	HK2	PPP2CA	ADH5
GHR	ADH6	ADA	UGT1A9	CYP2C8	CADM3	ACAN	ASMT	ACADVL	ACAA2	ACAA2	ACADS	AREG	MAFF	PPP2CB	ADH6
PHGDH	ADH7	ADAMTS1		CYP2C9	CCKBR	ACCS	ATP1A1	ACAT1	ACAD8	ACAD8	ACKR3	ATP2B2	MT1A	PPP2R1A	ADH7
STAT5A	ALDH1A3	ADAMTS10		CYP2D6	CCR2	ACE	BMP2	ACSL1	ACADL	ACADL	ACO2	C2	NDUFA4L2	PPP2R1B	AKR1C1
STAT5B	ALDH3A1	ADAMTS12		CYP2E1	CD320	ACE2	BMP5	AMACR	ACADM	ACADM	ACOT13	CADPS2	PDK1	PPP2R5D	AKR1C2
	ALDH3B1	ADAMTS13		CYP3A4	CELSR2	ACHE	BMP6	CPT1A	ACADS	ACADS	ACOT7	CCN1	PFKFB3	PRKACA	AKR1C3
	ALDH3B2	ADAMTS14		CYP3A5	COL16A1	ACOT2	CACNA1H	CPT1B	ACADSB	ACADSB	ACTR2	CCNE2	PFKP	PRKACB	AKR1C4
	AOX1	ADAMTS15		FMO1	CPT1A	ACOX2	CHST8	CPT2	ACADVL	ACADVL	ACYP1	CDH6	STC2	PRKACG	ALDH1A3
	CYP1A2	ADAMTS16		FMO3	DAG1	ACOX3	CHST9	CRAT	ACAT1	ACAT1	ACYP2	CFB	TFRC		ALDH3A1
	CYP2A13	ADAMTS17		SULT1A1	DERL1	ACP3	CLCN2	DECR1	ACO2	ACO2	ADSL	CGA	TM2D2		ALDH3B1
	CYP2A6	ADAMTS18		SULT1E1	DNAJC18	ACTC1	CYP11A1	ECHS1	ACOT9	ACOT9	ADSS2	CLTB	VEGFA		ALDH3B2
	CYP2A7	ADAMTS19		SULT2A1	FEN1	ACVR1B	CYP11B1	ECI1	ACP6	ACP6	AGPAT3	COL7A1			CYP1A1
	CYP2B6	ADAMTS2		UGT1A10	FGL1	ACVR1C	CYP11B2	FHP2	ACSL1	ACSL1	AIFM1	CREB5			CYP1A2
	CYP2C18	ADAMTS20		UGT1A4	GPR85	ACVR2A	CYP17A1	HADH	ACSL3	ADCK2	AK1	CRYBG1			CYP1B1
	CYP2C19	ADAMTS3		UGT1A8	IL1F10	ACVR2B	CYP19A1	HADHA	ACSL4	AFG3L2	AKAP1	CSGALNACT1			CYP2B6
	CYP2C8	ADAMTS4		UGT2B15	IL2RB	ADAM18	CYP21A2	HADHB	ACSL5	AIFM1	AKR1B10	CTBP2			CYP2C18
	CYP2C9	ADAMTS5		UGT2B7	ITGA4	ADAM2	CYP27B1	HSD17B10	ACSL6	AK2	ALAS1	CTSH			CYP2C19
	CYP2D6	ADAMTS6			KIFC2	ADAM5	DAB2	LMF2	AFG3L2	AK4	AMACR	CXCL5			CYP2C8
	CYP2E1	ADAMTS7			LASP1	ADAP1	DGKQ	NBN	AGXT	ALAS1	ANKRD40	CXCL8			CYP2C9
	CYP3A4	ADAMTS8			LCN2	ADAR	DHRS11	NCAPH2	AIFM1	ALDH2	APBA3	CYB561			CYP2E1
	CYP3A43	ADAMTS9			LPL	ADCYAP1	DIO1		AK2	ALDH4A1	ARIH1	DDC			CYP2F1
	CYP3A5	ADAMTSL1			MOXD1	ADCYAP1R1	DIO2		AK4	AMACR	ARMC1	DLK1			CYP2S1
	CYP3A7	ADAMTSL2			MT1A	ADGRL2	DIO3		AKAP1	AMT	ARVCF	DUSP1			CYP3A4
	FMO1	ADAMTSL3			MT2A	ADH1C	DKK3		AKAP10	ANXA7	ATN1	ELOVL6			CYP3A43
	FMO2	ADAMTSL4			NDRG1	ADH7	DUOX1		ALAS1	APAF1	ATOSB	ESRP1			CYP3A5
	FMO3	ADAMTSL5			NNMT	ADORA3	DUOX2		ALDH18A1	APP	ATP1A1	F5			CYP3A7
	FMO4	AGRN			NNT	ADRA1D	EGR1		ALDH2	ARG2	ATP1B1	FAT3			DHDH
	FMO5	AHCY			PCK1	ADRA2A	FDX1		ALDH4A1	ATP5F1B	ATP2A3	FAXC			EPHX1
	GSTA1	ALDOB			RDH12	ADRB1	FFAR3		AMACR	ATP5F1C	ATP5F1A	FBN2			GSTA1
	GSTA2	ALG1			RGS5	ADRB2	FSHB		AMT	ATP5F1D	ATP5F1C	FILIP1L			GSTA2
	GSTA3	ALG11			RSRP1	ADRB3	GFI1		APAF1	ATP5F1E	ATP5MG	FLRT2			GSTA3
	GSTA4	ALG12			SAA1	AFDN	H6PD		ARG2	ATP5IF1	ATP5MJ	FMO1			GSTA4
	GSTA5	ALG13			SAA2	AGER	HFE		ATP5F1B	ATP5MC1	ATP5PO	FMO5			GSTA5
	GSTK1	ALG14			SCARA5	AGT	HIF1A		ATP5F1C	ATP5MC2	ATP6V0E2	FSTL3			GSTK1
	GSTM1	ALG2			SERPINE2	AGTR1	HSD17B1		ATP5F1D	ATP5MC3	ATP6V1D	FXYD2			GSTM1
	GSTM2	ALG3			SLC22A7	AGXT	HSD17B11		ATP5F1E	ATP5ME	AURKAIP1	GALNT3			GSTM2
	GSTM3	ALG6			SLC25A30	AGXT2	HSD17B12		ATP5IF1	ATP5MF	AVPI1	GAS2			GSTM3
	GSTM4	ALG8			STEAP1	AK1	HSD17B2		ATP5MC1	ATP5MG	AZIN1	GFOD1			GSTM4
	GSTM5	ALG9			STOM	AK2	HSD17B3		ATP5MC2	ATP5MJ	BAG6	GJA1			GSTM5
	GSTO1	AMN			SV2A	AKAP1	HSD17B6		ATP5MC3	ATP5PB	BBLN	GPC4			GSTO1
	GSTO2	APRT			SYT11	AKAP12	HSD17B7		ATP5ME	ATP5PD	BEX3	GPRC5B			GSTO2
	GSTP1	ARSB			TFAP2C	AKR7A3	HSD17B8		ATP5MF	ATP5PF	BID	GSDME			GSTP1
	GSTT1	B3GALT6			TFF3	ALDH1A1	HSD3B1		ATP5MG	ATP5PO	BNIP3L	GULP1			GSTT1
	GSTT2	B3GAT3			UGT2B28	ALDOB	HSD3B2		ATP5PB	ATPAF2	BSG	HDAC9			GSTT2
	GSTZ1	B3GLCT			WDFY1	ALOX15	IGF1R		ATP5PD	AZIN1	CA2	HKDC1			GSTZ1
	MAOA	B4GALT1			YWHAZ	ALOX5	LHB		ATP5PF	BAK1	CA4	HOMER2			MGST1
	MAOB	B4GALT7				ALOX5AP	LHCGR		ATP5PO	BAX	CAB39	HS3ST3B1			MGST2
	MGST1	B4GAT1				ALPI	MED1		ATP7B	BCAT2	CARHSP1	IGDCC3			MGST3
	MGST2	BCAN				ALPL	NFKB1		AZIN1	BCKDHA	CDC34	IGFBP7			UGT1A1
	MGST3	BGN				AMBP	NR3C1		BAD	BCKDHB	CDK18	IL1RAP			UGT1A10
	UGT1A1	BTD				AMPD1	PDE8B		BAK1	BCKDK	CDKN2D	ISX			UGT1A3
	UGT1A10	C1GALT1				ANK3	RDH8		BAX	BCL2	CDR2L	ITPR2			UGT1A4
	UGT1A3	C1GALT1C1				ANP32A	REST		BCAT2	BCL2A1	CHMP7	KIRREL1			UGT1A5
	UGT1A4	CBLIF				AP3M2	SRD5A1		BCKDHA	BCL2L1	CHP1	LEPR			UGT1A6
	UGT1A5	CD320				AP4S1	SRD5A2		BCKDHB	BCS1L	CHRNE	LINC02532			UGT1A7
	UGT1A6	CFP				APBA2	SRD5A3		BCKDK	BDH1	CIAO1	LRATD2			UGT1A8
	UGT1A7	CHST14				APBB1	STARD3		BCL2	BEX3	CIAO2B	LTBP2			UGT1A9
	UGT1A8	CHST3				APC	STC2		BCL2A1	BID	CISD1	LYPD6			UGT2A1
	UGT1A9	CHST6				APH1A	TG		BCL2L1	BIK	CKMT2	MAP3K20			UGT2A3
	UGT2A1	CHSY1				APOA1	TPO		BCL2L11	BNIP3L	CKS2	MATN2			UGT2B10
	UGT2A3	CSF2RA				APOB	TSPO		BCS1L	C1QBP	CLPP	MCAM			UGT2B11
	UGT2B10	CSF2RB				APOBEC1	WNT4		BDH1	CA5A	CMC2	MELTF			UGT2B15
	UGT2B11	CSPG4				AQP2			BEX3	CA5B	CNOT7	METTL7A			UGT2B17
	UGT2B15	CSPG5				AQP3			BID	CAD	COL7A1	METTL7B			UGT2B28
	UGT2B17	CTSA				AQP6			BLVRA	CASP2	COMT	MICAL2			UGT2B4
	UGT2B28	CUBN				AQP7			BNIP3	CASP8	COPS3	MICB			UGT2B7
	UGT2B4	CYP11A1				AQP8			BNIP3L	CASQ1	COX5B	MLF1
	UGT2B7	CYP11B1				AQP9			CA5A	CAT	COX6A1	MOXD1
		CYP11B2				ARAF			CA5B	CBARP	COX7A1	MST1
		CYP17A1				ARC			CASP8	CD40	COX7A2	NMI
		CYP19A1				ARF3			CASQ1	CDC37P1	COX7B	NOTCH3
		CYP1B1				ARFGAP1			CBARP	CDC42BPB	COX7C	NT5E
		CYP21A2				ARHGAP28			CDC37P1	CFAP410	COX8A	NTS
		CYP24A1				ARHGEF4			CKMT1B	CKMT1B	CPT1A	NUAK1
		CYP26B1				ARL11			CKMT2	CKMT2	CRAT	OVOL2
		CYP26C1				ARNT			CLN3	CLN3	CRLF3	P3H2
		CYP27A1				ARRB2			CLPP	CLPX	CRMP1	PAG1
		CYP27B1				ASGR1			CLPX	CNNM4	CS	PAH
		CYP2R1				ASIC2			CNOT7	CNOT7	CTSF	PCOLCE2
		CYP2U1				ASL			COQ7	COQ7	CX3CL1	PEG3
		CYP4F22				ASS1			COX10	COQ8A	CYC1	PFKFB3
		CYP7B1				ATP13A1			COX11	COX10	CYCS	PKHD1
		DAG1				ATP1A3			COX15	COX11	DBI	PRRX1
		DCN				ATP1B2			COX17	COX15	DDIT4	PRSS23
		DCXR				ATP2A3			COX4I1	COX17	DDT	RAP1GAP2
		DHDDS				ATP2B2			COX5A	COX4I1	DFFA	SCG5
		DOLK				ATP2B3			COX5B	COX5A	DGAT1	SDHB
		DPAGT1				ATP4A			COX6A1	COX5B	DHX16	SERPINE2
		DPM1				ATP4B			COX6A2	COX6A1	DLD	SERPINI1
		DPM2				ATP7B			COX6B1	COX6A2	DNAJA3	SH3BGRL
		DPM3				ATP9A			COX6C	COX6B1	DNAJB9	SH3BP5
		EPM2A				ATXN1			COX7A1	COX6C	DNAJC15	SIPA1L2
		EXT1				AVPR1B			COX7A2	COX7A1	DPYSL3	SLC12A2
		EXT2				AVPR2			COX7A2L	COX7A2	DUSP1	SLC26A2
		FDX1				AZGP1			COX7B	COX7B	DUSP6	SOSTDC1
		FDX2				B3GAT1			COX7C	COX7C	DXO	STEAP1
		FDXR				BAG6			COX8A	COX8A	EDNRA	STK17A
		FMO3				BARHL2			CPOX	CPOX	EEF1A2	SULT1C2
		FMOD				BAX			CPS1	CPS1	EEF1AKMT3	SUSD4
		G6PC1				BCAN			CPT1A	CPT1A	EFHD1	SYT12
		G6PC3				BCAR1			CPT1B	CPT1B	EGLN1	TF
		GAA				BCL2			CPT2	CRAT	EIF2AK1	TFAP2A
		GALE				BCL2L1			CRAT	CROT	EIF3L	TGFB2
		GALK1				BCL2L15			CRY1	CRY1	EIF4A2	THBS4
		GALNS				BDKRB2			CS	CS	EMC2	TMC4
		GALNT12				BDNF			CYB5A	CYB5A	ENO1	TNFRSF19
		GALNT3				BEGAIN			CYB5B	CYB5B	ERO1A	TNFSF4
		GALT				BFSP1			CYB5R3	CYB5R3	ESRRA	TTR
		GBE1				BHMT			CYBA	CYBA	ETFB	UBASH3B
		GCLC				BIN1			CYBB	CYBB	F2RL2	VGLL3
		GCLM				BMP7			CYC1	CYC1	FABP3	WLS
		GFPT1				BOD1L1			CYCS	CYCS	FAM162A
		GGT1				BOK			CYP11A1	CYP11A1	FARS2
		GLB1				BPIFA2			CYP11B1	CYP11B1	FASTK
		GNE				BRCA2			CYP11B2	CYP11B2	FBRS
		GNS				BSN			CYP24A1	CYP20A1	FDX1
		GPC1				BTG3			CYP27A1	CYP27A1	FH
		GPC2				BUB1B			CYP27B1	CYP27B1	FOS
		GPC3				C1orf210			DAP3	CYP2E1	FOXM1
		GPC4				C1QB			DBT	CYP7A1	FXR2
		GPC5				C1QC			DECR1	DAP3	FZD4
		GPC6				C2CD4A			DGUOK	DBT	GABARAPL1
		GSS				C5AR2			DHODH	DCTN6	GABPA
		GUSB				C8B			DIABLO	DDX28	GAPDH
		GYG1				CA2			DLAT	DECR1	GATA3
		GYG2				CA3			DLD	DGUOK	GCDH
		GYS1				CA6			DLST	DHODH	GCH1
		GYS2				CABIN1			DMAC2L	DIABLO	GDF15
		HEXA				CACNA1A			DNASE2	DLAT	GHITM
		HEXB				CACNA1C			DNM1L	DLD	GK
		HGSNAT				CACNA1D			DUT	DMAC2L	GLRX
		HLCS				CACNA1H			ECHS1	DNASE2	GLRX5
		HPRT1				CACNA1S			ECI1	DNM1L	GNA13
		HSPG2				CACNB3			EMC8	DUT	GOLPH3
		HYAL1				CACNB4			ENDOG	ECHS1	GPI
		IDH1				CACNG1			ETFA	ECI1	GPX4
		IDS				CADM1			ETFB	ECI2	GRPEL1
		IDUA				CALB2			ETFDH	EHHADH	GRSF1
		KERA				CALCA			FARS2	EMC8	GSS
		KHK				CALCB			FARSA	ENDOG	GSTO1
		LARGE1				CALCRL			FDX1	ERBB2	GTF2H4
		LCT				CALM3			FDXR	ETFA	GTPBP2
		LFNG				CAMK1D			FECH	ETFB	GTPBP4
		LMBRD1				CAMK2A			FH	ETFDH	GUK1
		LUM				CAMK2B			FHP2	FAM3A	GYS1
		MAN1B1				CAMK2G			FIBP	FARS2	HADHB
		MAOA				CAMK4			FPGS	FARSA	HBA1
		MAT1A				CAMKK2			FXN	FDX1	HBD
		MC2R				CAMKV			GAL3ST1	FDXR	HCCS
		MCCC1				CAPN3			GALR3	FECH	HLA-DRA
		MCCC2				CARTPT			GATB	FH	HMGB3
		MGAT2				CASP2			GATM	FHP2	HSD17B10
		MMAA				CASP6			GCAT	FIBP	HSPA4L
		MMAB				CASZ1			GCDH	FPGS	HSPA5
		MMACHC				CBLIF			GCFC2	FXN	HSPA9
		MMADHC				CBS			GCK	G6PD	HSPB8
		MMUT				CBX5			GDF15	GAS8-AS1	HSPBP1
		MOGS				CCDC88C			GFM1	GATB	HSPD1
		MPDU1				CCK			GLS	GATM	HSPE1
		MPI				CCKAR			GLS2	GCDH	ID2
		MTR				CCL11			GLUD1	GCFC2	IDH2
		MTRR				CCL2			GLYAT	GCK	IDH3A
		MUC1				CCL20			GOT1	GFM1	IDH3G
		MUC12				CCL3			GOT2	GLS2	IFI16
		MUC13				CCL5			GPD2	GLUD1	IFRD1
		MUC15				CCNB1			GPT	GLYAT	INHBA
		MUC16				CCND1			GPX4	GNAS	INPP5J
		MUC17				CCND3			GRID2	GNLY	ISCA1
		MUC20				CCR2			GSR	GOT2	ITPK1
		MUC21				CD247			H2BK1	GPD2	ITPR2
		MUC3A				CD3D			HADH	GPX4	JMJD6
		MUC4				CD3G			HADHA	GRB10	KCNN1
		MUC5AC				CD53			HADHB	H2BK1	KIDINS220
		MUC5B				CD74			HAX1	HADH	LATS1
		MUC6				CD79B			HCCS	HADHA	LCN2
		MUC7				CD8A			HCLS1	HADHB	LDHA
		MUCL1				CDC14B			HK1	HAX1	LDHB
		NAGLU				CDC25B			HLCS	HCCS	LMBRD1
		NCAN				CDC37			HMGCL	HK1	LONP1
		NEU1				CDC7			HMGCS2	HMGCL	LPGAT1
		NHLRC1				CDH16			HPS1	HMGCS2	LPIN1
		NOTCH1				CDH17			HSD3B1	HPS1	LRBA
		NOTCH2				CDH22			HSD3B2	HSPA9	LRP5
		NOTCH3				CDH8			HSPA1A	HSPD1	LRP5L
		NOTCH4				CDK16			HSPA1L	HSPE1	LRPPRC
		NUS1				CDKN1A			HSPA9	HTATSF1	LRRFIP2
		OGN				CDO1			HSPD1	HTRA2	LSM1
		OMD				CDS1			HSPE1	IDH2	LSM8
		OPLAH				CEACAM1			HTATSF1	IDH3A	MAIP1
		PAH				CEACAM7			IDH2	IDH3B	MAL
		PAPSS2				CEBPA			IDH3A	IMMT	MANF
		PC				CEBPE			IDH3B	IMP3	MAP2K1
		PCCA				CEP95			IDH3G	IVD	MAP2K3
		PCCB				CES1			IMMT	LARS2	MAPK8
		PGM1				CES1P1			IVD	LCAT	MAPKAPK2
		PMM2				CES2			IVNS1ABP	LGALS3	MARS1
		PNP				CFB			LARS2	LMF2	MAT2B
		POMC				CFP			LMF2	LONP1	MDH2
		POMGNT1				CFTR			LONP1	LYPLA2	ME1
		POMT1				CGA			LYPLA2	MAOA	MFN1
		POMT2				CHCHD6			MAOA	MAOB	MKRN3
		PPP1R3C				CHGB			MAOB	MAP3K1	MNDA
		PRELP				CHKB			MAST1	MAST1	MPC2
		RFT1				CHMP1A			MBD3	MB	MRPL11
		RPIA				CHN1			MCCC1	MBD3	MRPL13
		RPS27A				CHORDC1			MDH2	MCAT	MRPL15
		SBSPON				CHRM1			ME2	MDH2	MRPL18
		SDC1				CHRM5			ME3	ME2	MRPL20
		SDC2				CHRNA2			MFN1	ME3	MRPL34
		SDC3				CHRNA4			MFN2	METTL17	MRPL39
		SDC4				CHRNA6			MIPEP	MFN2	MRPL4
		SEMA5A				CHRNB1			MLH3	MIPEP	MRPL40
		SEMA5B				CHRNB2			MLYCD	MLYCD	MRPL46
		SFTA3				CHRNE			MMUT	MMUT	MRPL58
		SFTPA1				CHST10			MPO	MPO	MRPS12
		SFTPA2				CIRBP			MPST	MPST	MRPS17
		SFTPB				CITED2			MRPL11	MRPL11	MRPS18A
		SFTPC				CKMT1B			MRPL12	MRPL12	MRPS18B
		SFTPD				CKMT2			MRPL13	MRPL13	MRPS2
		SGSH				CLCN1			MRPL15	MRPL15	MRPS34
		SI				CLCNKA			MRPL16	MRPL16	MSRB1
		SLC26A2				CLCNKB			MRPL17	MRPL17	MT2A
		SLC34A2				CLDN3			MRPL18	MRPL18	MTARC1
		SLC35D1				CLDN7			MRPL19	MRPL19	MTCH2
		SLC37A4				CLEC11A			MRPL2	MRPL2	MTHFD2
		SPON1				CLEC9A			MRPL20	MRPL20	MTOR
		SPON2				CLPS			MRPL22	MRPL22	MTX1
		SRD5A3				CLTA			MRPL24	MRPL24	MTX2
		SSPOP				CMKLR2			MRPL33	MRPL28	MUC5AC
		ST3GAL3				CNGA1			MRPL34	MRPL3	MXRA8
		TALDO1				CNGA3			MRPL35	MRPL33	MYH11
		TBXAS1				CNGB1			MRPL39	MRPL34	MYL2
		TCN2				CNKSR2			MRPL4	MRPL35	NCAM1
		THBS1				CNTN1			MRPL42	MRPL39	NDRG2
		THBS2				CNTN2			MRPL44	MRPL4	NDRG4
		THSD1				COL26A1			MRPL46	MRPL42	NDUFA5
		THSD4				COL9A1			MRPL48	MRPL44	NDUFA6
		THSD7A				COLQ			MRPL49	MRPL46	NDUFA8
		THSD7B				COMP			MRPL57	MRPL48	NDUFAB1
		TPMT				COX5B			MRPL9	MRPL49	NDUFAF1
		UBA52				COX6A2			MRPS10	MRPL57	NDUFB3
		UBB				COX7B			MRPS11	MRPL9	NDUFB5
		UBC				CPA3			MRPS12	MRPS10	NDUFB6
		UGT1A1				CPB1			MRPS14	MRPS11	NDUFC1
		UGT1A4				CPLX2			MRPS15	MRPS11P1	NDUFS3
		VCAN				CREG1			MRPS16	MRPS12	NDUFS5
						CRHBP			MRPS17	MRPS14	NDUFV2
						CRHR1			MRPS18A	MRPS15	NECAP2
						CRISP2			MRPS18B	MRPS16	NFIX
						CRP			MRPS18C	MRPS17	NFS1
						CRPPA			MRPS2	MRPS18A	NFYC
						CRYAA			MRPS22	MRPS18B	NINJ1
						CRYBA1			MRPS27	MRPS18C	NIPSNAP2
						CRYBB1			MRPS28	MRPS2	NME7
						CRYBB2			MRPS30	MRPS22	NOP10
						CRYBB3			MRPS31	MRPS27	NPPB
						CRYGA			MRPS33	MRPS28	NR0B2
						CRYGC			MRPS34	MRPS30	NRP1
						CRYGD			MRPS35	MRPS31	NSF
						CSAD			MRPS7	MRPS33	NTAN1
						CSF2RB			MTCH1	MRPS34	OSBPL1A
						CSN3			MTCH2	MRPS35	OXCT1
						CSNK1D			MTHFD1	MRPS7	P4HA2
						CSPG5			MTHFD2	MTCH1	PALS1
						CSRP3			MTIF2	MTCH2	PCK1
						CST8			MTOR	MTHFD1	PCOLCE
						CTNND2			MTRF1	MTHFD2	PCYT2
						CTRB2			MUTYH	MTIF2	PDCD6
						CTRC			NBN	MTO1	PDGFRB
						CTSC			NCAPH2	MTRF1	PDHA1
						CTSS			NDUFA1	MTX1	PDHB
						CUBN			NDUFA10	MTX2	PDK4
						CUZD1			NDUFA2	MYCBP	PDXK
						CXCL14			NDUFA3	NBN	PFKM
						CXCL6			NDUFA4	NCAPH2	PFKP
						CXCR1			NDUFA5	NDUFA1	PGAM1
						CXCR2			NDUFA6	NDUFA10	PGK1
						CXCR4			NDUFA7	NDUFA2	PGLS
						CYBA			NDUFA8	NDUFA3	PGM1
						CYBB			NDUFA9	NDUFA4	PHB2
						CYP11B1			NDUFAB1	NDUFA5	PHLDA1
						CYP11B2			NDUFB1	NDUFA6	PHYH
						CYP17A1			NDUFB2	NDUFA7	PIGQ
						CYP1A1			NDUFB3	NDUFA8	PKM
						CYP27B1			NDUFB4	NDUFAB1	PLA2G12A
						CYP2A6			NDUFB5	NDUFB1	PLEKHO1
						CYP2B6			NDUFB6	NDUFB2	PMM1
						CYP2C18			NDUFB7	NDUFB3	POLDIP2
						CYP2C8			NDUFB8	NDUFB4	POLR2E
						CYP2D6			NDUFC1	NDUFB5	POLR2F
						CYP2D7			NDUFC2	NDUFB6	POPDC2
						CYP2E1			NDUFS1	NDUFB7	PPM1G
						CYP2F1			NDUFS2	NDUFB8	PRDX2
						CYP2G1P			NDUFS3	NDUFC1	PRDX3
						CYP2J2			NDUFS4	NDUFC2	PRELID3B
						CYP4A22			NDUFS5	NDUFS1	PRSS23
						CYP4F11			NDUFS6	NDUFS2	PSCA
						CYP4F2			NDUFS7	NDUFS3	PSMA5
						CYP7A1			NDUFS8	NDUFS4	PSMA6
						DACT2			NDUFV2	NDUFS5	PSMB10
						DBN1			NFS1	NDUFS6	PSMB5
						DBP			NME4	NDUFS8	PSMB7
						DCHS1			NNT	NDUFV2	PSME3
						DDB2			NPIPA1	NFS1	PTCD2
						DDC			NPIPB3	NME2	PTCD3
						DDIAS			NR3C1	NME4	PTDSS2
						DDN			NRF1	NNT	PTGES2
						DDR1			OAT	NPIPA1	PTPRD
						DEAF1			OAZ3	NPIPB3	PUS1
						DEFB1			ODC1	NR3C1	PYGM
						DEFB4A			OGDH	NT5M	RAB11FIP5
						DGKZ			OGG1	OAT	RAB31
						DHFR			OPA1	OAZ3	RAB40C
						DHRS7B			OTC	OTC	RAMP3
						DIO2			OXA1L	OXA1L	RANGAP1
						DLAT			OXCT1	PAM16	RANGRF
						DLC1			PC	PC	RHOD
						DLG1			PCCA	PCCA	RNF5
						DLG2			PCCB	PCCB	RPA3
						DLGAP1			PCK2	PCK2	RRM1
						DLGAP2			PDHA1	PDHA1	RRM2
						DLGAP3			PDHB	PDHB	RTN4
						DLL3			PDHX	PDHX	RUVBL2
						DLST			PDK1	PDK1	RXRB
						DLX5			PDK3	PDK3	S100A1
						DNAAF1			PDK4	PDK4	S100A13
						DNAAF8			PDP1	PIN4	SAC3D1
						DNAH1			PIN4	PKLR	SACM1L
						DNAH2			PMPCB	PLA2G1B	SAR1B
						DNAH6			POLG	PLA2G2A	SAT1
						DNAH9			POLG2	PMPCB	SCD
						DNASE1			POLRMT	POLG	SCN1B
						DNASE1L3			PPID	POLG2	SDHA
						DNM1L			PPIF	POLR1B	SDHB
						DNPEP			PPOX	POLR3B	SF1
						DOCK5			PRDX3	POLRMT	SGTA
						DOCK8			PTPRA	POR	SH3BGR
						DPEP1			PYCR1	PPA1	SHMT1
						DPF1			R3HCC1L	PPOX	SKIC2
						DPP4			RAF1	PRDX3	SKIC8
						DPP6			REXO2	PRKCD	SLC12A7
						DPYS			RPL18AP16	PRPF6	SLC20A1
						DPYSL4			RPL3	PTPRA	SLC25A11
						DRD1			RPLP2	PYCR1	SLC25A20
						DRD2			RPS3A	PYGB	SLC25A4
						DRD3			SARDH	R3HCC1L	SLC25A5
						DSEL			SBNO2	RAF1	SLC2A4
						DTD1			SCP2	RAN	SLC31A1
						DUSP4			SDHA	RPAIN	SMPD1
						DUSP7			SDHB	SARDH	SNW1
						DUT			SDHC	SBNO2	SOD2
						DYNC1LI2			SDHD	SDHA	SOD3
						DYNLT1			SDS	SDHB	SPINT1
						DYRK1A			SHMT1	SDHC	SPP1
						ECHS1			SHMT2	SDHD	SPSB2
						EDN2			SLC1A1	SHB	SPTLC2
						EDN3			SLC1A3	SHMT2	SRC
						EDNRA			SLC25A1	SIRT4	ST6GALNAC4
						EEF1A2			SLC25A10	SLC1A1	STARD7
						EEF2			SLC25A11	SLC1A2	STK16
						EFEMP1			SLC25A12	SLC1A3	STK19
						EFNA5			SLC25A13	SLC25A1	SUCLA2
						EFNB1			SLC25A14	SLC25A10	SUCLG1
						EGFL7			SLC25A15	SLC25A11	SUMO1
						EGFR			SLC25A17	SLC25A12	SUPV3L1
						EGR1			SLC25A20	SLC25A13	TARBP1
						EGR3			SLC25A21	SLC25A14	TBL1X
						EGR4			SLC25A28	SLC25A15	TCIRG1
						EIF2AK3			SLC25A3	SLC25A17	TCN2
						EIF2S3			SLC25A37	SLC25A20	TFB2M
						EIF5B			SLC25A4	SLC25A21	TFRC
						ELAVL4			SLC25A40	SLC25A22	TIMM10B
						ELOA			SLC25A5	SLC25A23	TIMM13
						ENPP6			SLC9A6	SLC25A28	TIMM17A
						EPB41L4B			SLF2	SLC25A3	TIMM23
						EPCAM			SMCP	SLC25A31	TIMM44
						EPHX2			SOD2	SLC25A32	TIMM8A
						EPN1			SPG7	SLC25A36	TIMM8B
						EPO			SSBP1	SLC25A37	TINAGL1
						EPOR			STAR	SLC25A38	TLE5
						ERBB2			STARD3	SLC25A4	TMEM41B
						ERBB3			SUCLA2	SLC25A40	TMEM45A
						ERBB4			SUCLG1	SLC25A5	TMX2
						ERGIC1			SUPV3L1	SLC30A9	TNNI3
						ERRFI1			SURF1	SLC9A6	TOMM40
						ESR2			TAT	SLF2	TPI1
						ESRRA			TBCB	SMCP	TRAK2
						ETFDH			TFAM	SNCA	TRIAP1
						ETNK2			TFB1M	SOD2	TSC2
						ETS1			TIMM10	SPG7	TSPAN12
						EXOC7			TIMM13	SSBP1	TTC1
						F10			TIMM17A	STAR	TUFM
						F2RL1			TIMM17B	STARD3	TVP23B
						FAAH			TIMM22	SUCLG1	TWF2
						FABP1			TIMM23	SUPV3L1	TXN2
						FABP6			TIMM44	SURF1	TYMP
						FAM234A			TIMM8A	TAT	UBC
						FAM83F			TIMM8B	TBCB	UBE2B
						FANCC			TIMM9	TFAM	UCK2
						FAT2			TK1	TFB1M	ULK1
						FAU			TK2	TFB2M	UNC119B
						FBXO2			TOMM20	TIMM10	UNG
						FBXO38			TOMM22	TIMM10B	UPP1
						FBXW5			TOMM34	TIMM13	UQCR10
						FCGR2A			TOMM40	TIMM17A	UQCRB
						FDXR			TOMM70	TIMM17B	UQCRC1
						FEM1A			TRAP1	TIMM22	UROD
						FEZ1			TSFM	TIMM23	USP2
						FGA			TSPO	TIMM44	USP8
						FGB			TST	TIMM8A	VAMP8
						FGD4			TUFM	TIMM8B	VDAC3
						FGF10			TXN	TIMM9	VEGFA
						FGF14			TXN2	TK2	VIPR1
						FGF16			TXNRD2	TNFSF10	VPS13B
						FGF17			UCP1	TOMM20	ZFAND5
						FGF5			UCP2	TOMM22	ZNF33B
						FGFR4			UCP3	TOMM34	ZNF589
						FGGY			UQCR11	TOMM40
						FGR			UQCRB	TOMM70
						FKBP4			UQCRC1	TP53
						FNTB			UQCRC2	TP53AIP1
						FOXA3			UQCRFS1	TPO
						FOXD1			UQCRH	TSFM
						FOXD3			UROS	TSPO
						FOXD4			VDAC2	TST
						FOXG1			VDAC3	TUFM
						FOXI2			WARS2	TWNK
						FOXM1			ZNF33B	TXN2
						FRMD5				TXNRD2
						FSHB				TYMP
						FURIN				UCP1
						FUT1				UCP2
						FUT4				UCP3
						FXYD1				UQCR11
						FXYD2				UQCRB
						GABRA3				UQCRC1
						GABRA6				UQCRC2
						GABRB3				UQCRFS1
						GABRD				UQCRH
						GABRG1				VAV1
						GABRG2				VDAC2
						GABRG3				VDAC3
						GABRR2				WARS2
						GABRR3				YARS2
						GAL				YME1L1
						GALM				YWHAE
						GALNT5				ZNF33B
						GALNT6
						GALR3
						GAS6
						GAS7
						GCGR
						GCH1
						GCKR
						GCM1
						GDE1
						GDF10
						GDF15
						GEMIN4
						GFAP
						GFI1
						GGT1
						GH1
						GHRH
						GHRHR
						GHSR
						GJA1
						GJA5
						GJB1
						GJB3
						GJB5
						GLI4
						GLMN
						GLP1R
						GMEB2
						GMPR
						GNA15
						GNAL
						GNAS
						GNB3
						GNG11
						GNG7
						GNMT
						GNRH1
						GNRHR
						GP2
						GP5
						GPAM
						GPC2
						GPR15LG
						GPR19
						GPRC5C
						GPT
						GPX1
						GPX4
						GPX5
						GPX6
						GPX7
						GRHPR
						GRIA1
						GRIA3
						GRID1
						GRIFIN
						GRIK1
						GRIK4
						GRIN1
						GRIN2D
						GRIN3A
						GRM1
						GRM3
						GRM5
						GRM8
						GRPR
						GSE1
						GSK3B
						GSS
						GSTA4
						GSTA5
						GSTM1
						GSTT2
						GUCA2B
						GUCY2C
						GULP1
						GYS2
						GZMB
						GZMH
						H1-6
						H4C9
						HAAO
						HADHA
						HAL
						HAND1
						HAND2
						HBD
						HCK
						HCRT
						HES1
						HES3
						HES5
						HIVEP2
						HK1
						HLA-DMA
						HLA-DOB
						HLA-DQA1
						HLA-E
						HLF
						HMBS
						HMGA1
						HMGA2
						HMGCR
						HMGCS2
						HMOX1
						HNF1B
						HOMER1
						HOOK1
						HOXA4
						HOXB7
						HOXD3
						HPCAL4
						HPD
						HPGD
						HPR
						HR
						HSD11B2
						HSD17B3
						HSD17B4
						HSD3B1
						HSPB1
						HSPB2
						HSPB6
						HTR1A
						HTR1F
						HTR2A
						HTR2C
						HTR4
						HTR5A
						HTR7
						HYAL3
						HYOU1
						ICAM2
						IDE
						IER3
						IFNG
						IGF1
						IGF1R
						IGF2
						IGF2R
						IGFALS
						IGFBP1
						IGFBP2
						IGFBP3
						IGHG1
						IGLC7
						IGLL1
						IL10
						IL12B
						IL13
						IL18
						IL1A
						IL1R1
						IL1RL2
						IL1RN
						IL2
						IL9
						IL9R
						IMPA1
						INA
						INF2
						INHA
						INHBB
						INPP5D
						INS
						INSRR
						IRF2
						IRS2
						ISL1
						ITGAE
						ITGB3
						ITGB4
						ITPKA
						ITPKB
						ITPR1
						IVL
						JAG2
						JAK2
						JUN
						JUND
						KALRN
						KCNA1
						KCNA2
						KCNA3
						KCNA4
						KCNA5
						KCNA6
						KCNAB2
						KCNAB3
						KCNB1
						KCNC2
						KCNC3
						KCNC4
						KCND2
						KCND3
						KCNE1
						KCNH2
						KCNH3
						KCNH5
						KCNH7
						KCNH8
						KCNJ1
						KCNJ10
						KCNJ11
						KCNJ16
						KCNJ2
						KCNJ4
						KCNJ5
						KCNJ6
						KCNJ8
						KCNJ9
						KCNK1
						KCNK3
						KCNK5
						KCNN3
						KCNQ3
						KCNS1
						KCNT1
						KCTD13
						KHK
						KIF1C
						KIF27
						KIF3C
						KIT
						KITLG
						KL
						KLF10
						KLF6
						KLK1
						KLK8
						KLKB1
						KLRB1
						KLRG1
						KLRK1
						KRT18
						KRT36
						KRT5
						KRT8
						KRTAP1-1
						KYNU
						L1CAM
						LCN1
						LCN2
						LCT
						LDHC
						LEP
						LGALS4
						LGALS7
						LGALS9
						LHB
						LHCGR
						LHX2
						LIF
						LIMK1
						LIN7B
						LPL
						LRRC7
						LSAMP
						LTA
						LYVE1
						LYZ
						MADCAM1
						MADD
						MAFB
						MAG
						MAK
						MAOB
						MAP1B
						MAP2
						MAP2K2
						MAP2K5
						MAP3K1
						MAP3K9
						MAP4K1
						MAP6
						MAPK12
						MAPK14
						MAPK3
						MAPK8IP2
						MAPKAPK3
						MAPT
						MARK2
						MARVELD2
						MAS1
						MASP1
						MAT1A
						MAT2A
						MC3R
						MCF2L
						MECP2
						MEF2D
						MEP1A
						MEP1B
						METTL7B
						MGAT5
						MGMT
						MGST3
						MIF
						MIP
						MIR28
						MIR675
						MISP3
						MMP10
						MMP23B
						MMP3
						MMP7
						MMP9
						MMRN1
						MMS19
						MOBP
						MOGS
						MPP3
						MPV17L
						MRAS
						MRPL38
						MS4A2
						MSH2
						MSMB
						MSX2
						MT-ATP6
						MT3
						MTARC2
						MTHFR
						MTMR7
						MTNR1A
						MTRF1L
						MUC1
						MUC13
						MUC2
						MUSK
						MX1
						MXD3
						MXI1
						MYCN
						MYH3
						MYH6
						MYL1
						MYL12A
						MYL2
						MYL3
						MYL6
						MYO1A
						MYO1B
						MYO5B
						MYOC
						MYT1L
						NAALADL1
						NAE1
						NALCN
						NAT1
						NAT8B
						NCAN
						NDRG4
						NDST1
						NDUFA4L2
						NDUFA5
						NDUFB5
						NDUFB6
						NDUFS8
						NEDD8
						NEFH
						NEFL
						NELL2
						NEU2
						NEURL3
						NEUROG1
						NF2
						NFIC
						NFKBIE
						NGF
						NGFR
						NKX2-1
						NLGN2
						NLGN3
						NME6
						NMRK2
						NMU
						NOS1
						NOS2
						NOTCH1
						NPPA
						NPPC
						NPR1
						NPTX2
						NPY
						NPY4R
						NR0B2
						NR5A1
						NR5A2
						NRCAM
						NSG1
						NT5C1A
						NTF4
						NTHL1
						NTRK2
						NTRK3
						NUDT6
						NUP58
						NXF1
						OCM2
						ODF1
						OLAH
						OLFM1
						OMP
						OPLAH
						OPRD1
						OPRK1
						OPRM1
						OPRPN
						OR13C7
						OR1E1
						OR1E3
						OR1F1
						OR2AT4
						OR2T1
						OR4B1
						OR51E2
						OR6A2
						OR8D1
						OR8G1
						OSBPL2
						OTC
						OTX1
						OXT
						P2RX1
						P2RX3
						P2RY6
						P3H4
						PACS1
						PADI1
						PADI2
						PAK3
						PAQR7
						PARK7
						PAX4
						PCCB
						PCK1
						PCP4L1
						PCSK4
						PCSK7
						PDE1B
						PDE2A
						PDE3A
						PDE4A
						PDE4C
						PDE4D
						PDGFB
						PDGFRA
						PDX1
						PFKFB1
						PFKFB3
						PFKM
						PGD
						PGR
						PHAX
						PHB1
						PHKG1
						PHOX2A
						PIGR
						PIK3C2G
						PIK3CD
						PIM1
						PIP
						PIP4K2B
						PIP4K2C
						PIP4P1
						PISD
						PKIB
						PLA2G1B
						PLA2G2A
						PLA2G2C
						PLA2G5
						PLAAT5
						PLAGL1
						PLAUR
						PLCD4
						PLCG2
						PLEK
						PLEKHA1
						PLEKHM2
						PLG
						PLIN3
						PLLP
						PMFBP1
						PNCK
						PNLIP
						PNLIPRP1
						PNOC
						POLB
						POLE3
						POLG2
						POLR2H
						POMP
						PON1
						POU1F1
						POU2F1
						POU3F2
						PPA2
						PPARA
						PPARD
						PPIF
						PPIG
						PPP1CA
						PPP1R13L
						PPP1R1A
						PPP1R3B
						PPP1R9A
						PPP2R1A
						PPT2
						PPY
						PRB1
						PRG2
						PRIM2
						PRKCA
						PRKCB
						PRKCG
						PRKCZ
						PRKG2
						PRL
						PRLH
						PRLR
						PRM2
						PRM3
						PROC
						PRPSAP2
						PRR4
						PRSS1
						PSEN1
						PSMA1
						PSMB2
						PSMB4
						PSMB5
						PSMB8
						PSMD1
						PSME1
						PSTPIP1
						PTGER1
						PTGER3
						PTGER4
						PTGFR
						PTH
						PTK2
						PTOV1
						PTPN3
						PTPRC
						PTPRE
						PTPRF
						PTPRH
						PTPRN
						PTPRQ
						PTPRU
						PVALB
						PYGL
						PYGM
						PZP
						R3HCC1
						RAB1B
						RAB26
						RAB3A
						RAB3B
						RAB3C
						RAB4A
						RABIF
						RAD18
						RAF1
						RAG1
						RALBP1
						RALGAPA1
						RALGDS
						RAPGEF4
						RARA
						RARB
						RASL11A
						RASSF9
						RBMS2
						RBP2
						RBP4
						REEP2
						REG1A
						REN
						RESP18
						RFWD3
						RGS1
						RGS22
						RGS8
						RGS9
						RHBDL1
						RHD
						RHO
						RIMS1
						RIOK1
						RNA5-8SN3
						RNASE3
						RNF112
						RPL11
						RPL28
						RPL32
						RPL6
						RPS15
						RPS25
						RPS27A
						RPS27L
						RTN1
						RTN4IP1
						RUVBL2
						RXRB
						S100A1
						S100A7L2
						S100B
						S100G
						SAMD1
						SAMD4B
						SATB2
						SCARB2
						SCG3
						SCG5
						SCGB1D2
						SCGB2A2
						SCN1B
						SCN3A
						SCN7A
						SCN9A
						SCNN1A
						SCNN1B
						SCNN1G
						SDS
						SELENOP
						SELL
						SEMA3A
						SEMG1
						SERPINA1
						SERPINA10
						SERPINA3
						SERPINA5
						SERPINB5
						SERPINI2
						SFTPA1
						SFTPB
						SH2B1
						SH2B2
						SH2B3
						SH3GL2
						SH3KBP1
						SHC3
						SHH
						SHOX2
						SI
						SIRPA
						SKIC2
						SLC10A1
						SLC10A2
						SLC12A5
						SLC13A1
						SLC13A2
						SLC13A3
						SLC15A1
						SLC15A4
						SLC17A1
						SLC1A1
						SLC1A6
						SLC22A1
						SLC22A7
						SLC22A9
						SLC24A2
						SLC27A2
						SLC28A1
						SLC34A1
						SLC37A4
						SLC4A3
						SLC5A1
						SLC5A2
						SLC6A11
						SLC6A12
						SLC6A13
						SLC6A17
						SLC6A2
						SLC6A7
						SLC6A9
						SLC7A2
						SLC8A1
						SLC8A2
						SLC8A3
						SLC9A2
						SLCO1A2
						SMR3A
						SMYD5
						SNAP25
						SNCA
						SNCG
						SOCS3
						SOD1
						SOX10
						SOX13
						SOX17
						SPAM1
						SPP2
						SPR
						SPTBN2
						SRD5A1
						SRSF3
						SRSF4
						SSB
						SST
						SSTR1
						SSTR2
						SSTR4
						ST3GAL3
						ST6GALNAC3
						ST8SIA1
						STAR
						STARD8
						STAT5B
						STRN
						STRN4
						STX1A
						STX7
						STX8
						STXBP2
						SULT1C2
						SULT1C3
						SULT1E1
						SULT2A1
						SV2B
						SYCN
						SYK
						SYNGAP1
						SYNGR1
						SYNPO
						SYT2
						SYT3
						SYT7
						SYT9
						TAC1
						TACR1
						TACR2
						TACSTD2
						TANGO2
						TAP1
						TAP2
						TAT
						TBP
						TBXA2R
						TBXAS1
						TCF3
						TEDDM1
						TEF
						TEX261
						TF
						TFF1
						TFF3
						TGFBR3
						THBD
						THBS4
						THPO
						TIMELESS
						TLR4
						TMA7
						TMEM120A
						TMEM171
						TMEM25
						TMEM79
						TNC
						TNF
						TNFRSF4
						TNNI2
						TNNI3
						TNP1
						TNP2
						TNR
						TNXB
						TOMM34
						TPM3
						TPSB2
						TPSD1
						TRAPPC14
						TRBV15
						TRBV30
						TRDMT1
						TREH
						TRH
						TRHDE
						TRHR
						TRIP10
						TRPV1
						TSGA10
						TSHR
						TST
						TTLL5
						TTN
						TTPA
						TYMS
						UBB
						UBE3A
						UCHL1
						UCN
						UCP2
						UCP3
						UGCG
						UGT1A10
						UGT2A1
						UGT2B7
						UNC13A
						UNC13C
						UNC5A
						UNCX
						UQCRFS1
						USP40
						USP7
						UTS2R
						VAMP2
						VEZF1
						VIM
						VN1R17P
						VPS33B
						VSIR
						VSNL1
						VTCN1
						VTN
						WDPCP
						WDR31
						WDR37
						WDR62
						ZG16
						ZNF280D
						ZNF429
						ZNF665
						ZNF687
						ZP1
						ZP3
						ZSCAN25
						ZSWIM7
